# Supplementary material for: Use of inverse modeling to evaluate CENTURY-predictions for soil carbon sequestration in US rain-fed corn production systems
Source: PLoS One. 2017 Feb 24;12(2):e0172861. doi: 10.1371/journal.pone.0172861 (PMC5325579; doi:10.1371/journal.pone.0172861)
Supplement: S1 File — (XLSX) [file pone.0172861.s002.xlsx]

## Sheet: SCSOC input
MODE	INDICATOR	LOCATION	SITE	TCLAY	TSAND	YEAR	OM	FERT	TILL	INITIALC	SOC	SAMPLEMONTH	YIELD	CROP	CINPUTTYPE1	CINPUTMONTH1	MIXINGMONTH1	MIXINGTYPE1	CINPUTTYPE2	CINPUTMONTH2	MIXINGMONTH2	MIXINGTYPE2	SFSTRCINPUT1	STRCINPUT1	SFMETCINPUT1	METCINPUT1	SFSTRCINPUT2	STRCINPUT2	SFMETCINPUT2	METCINPUT2	SFSTRCINPUT3	STRCINPUT3	SFMETCINPUT3	METCINPUT3	SFSTRCINPUT4	STRCINPUT4	SFMETCINPUT4	METCINPUT4	SFSTRCINPUT5	STRCINPUT5	SFMETCINPUT5	METCINPUT5	SFSTRCINPUT6	STRCINPUT6	SFMETCINPUT6	METCINPUT6	SFSTRCINPUT7	STRCINPUT7	SFMETCINPUT7
1	1	LEXINGTON	1	0.29	0.07	1	0	0	CTILL	42300
1	2	LEXINGTON	1	0.29	0.07	1970	0	0	CTILL			8	5.7	CORN	1	10	5	1	0	0	0	0	0	0	0	0	0	0	0	0	0	0	0	0	0	0	0	0	0	0	0	0	0	0	0	0	0	0	0
1	3	LEXINGTON	1	0.29	0.07	1971	0	0	CTILL			8	9.5	CORN	1	10	5	1	0	0	0	0	0	0	0	0	0	0	0	0	0	0	0	0	0	0	0	0	0	0	0	0	0	0	0	0	0	0	0
1	4	LEXINGTON	1	0.29	0.07	1972	0	0	CTILL			8	8.2	CORN	1	10	5	1	0	0	0	0	0	0	0	0	0	0	0	0	0	0	0	0	0	0	0	0	0	0	0	0	0	0	0	0	0	0	0
1	5	LEXINGTON	1	0.29	0.07	1973	0	0	CTILL			8	4.1	CORN	1	10	5	1	0	0	0	0	0	0	0	0	0	0	0	0	0	0	0	0	0	0	0	0	0	0	0	0	0	0	0	0	0	0	0
1	6	LEXINGTON	1	0.29	0.07	1974	0	0	CTILL			8	8.1	CORN	1	10	5	1	0	0	0	0	0	0	0	0	0	0	0	0	0	0	0	0	0	0	0	0	0	0	0	0	0	0	0	0	0	0	0
1	7	LEXINGTON	1	0.29	0.07	1975	0	0	CTILL		29800	8	4.9	CORN	1	10	5	1	0	0	0	0	0	0	0	0	0	0	0	0	0	0	0	0	0	0	0	0	0	0	0	0	0	0	0	0	0	0	0
1	8	LEXINGTON	1	0.29	0.07	1976	0	0	CTILL			8	5.3	CORN	1	10	5	1	0	0	0	0	0	0	0	0	0	0	0	0	0	0	0	0	0	0	0	0	0	0	0	0	0	0	0	0	0	0	0
1	9	LEXINGTON	1	0.29	0.07	1977	0	0	CTILL			8	5.5	CORN	1	10	5	1	0	0	0	0	0	0	0	0	0	0	0	0	0	0	0	0	0	0	0	0	0	0	0	0	0	0	0	0	0	0	0
1	10	LEXINGTON	1	0.29	0.07	1978	0	0	CTILL			8	4.2	CORN	1	10	5	1	0	0	0	0	0	0	0	0	0	0	0	0	0	0	0	0	0	0	0	0	0	0	0	0	0	0	0	0	0	0	0
1	11	LEXINGTON	1	0.29	0.07	1979	0	0	CTILL			8	4.3	CORN	1	10	5	1	0	0	0	0	0	0	0	0	0	0	0	0	0	0	0	0	0	0	0	0	0	0	0	0	0	0	0	0	0	0	0
1	12	LEXINGTON	1	0.29	0.07	1980	0	0	CTILL		30615	4	6	CORN	1	10	5	1	0	0	0	0	0	0	0	0	0	0	0	0	0	0	0	0	0	0	0	0	0	0	0	0	0	0	0	0	0	0	0
1	13	LEXINGTON	1	0.29	0.07	1981	0	0	CTILL			8	5	CORN	1	10	5	1	0	0	0	0	0	0	0	0	0	0	0	0	0	0	0	0	0	0	0	0	0	0	0	0	0	0	0	0	0	0	0
1	14	LEXINGTON	1	0.29	0.07	1982	0	0	CTILL			8	3.3	CORN	1	10	5	1	0	0	0	0	0	0	0	0	0	0	0	0	0	0	0	0	0	0	0	0	0	0	0	0	0	0	0	0	0	0	0
1	15	LEXINGTON	1	0.29	0.07	1983	0	0	CTILL			8	4.8	CORN	1	10	5	1	0	0	0	0	0	0	0	0	0	0	0	0	0	0	0	0	0	0	0	0	0	0	0	0	0	0	0	0	0	0	0
1	16	LEXINGTON	1	0.29	0.07	1984	0	0	CTILL			8	3.5	CORN	1	10	5	1	0	0	0	0	0	0	0	0	0	0	0	0	0	0	0	0	0	0	0	0	0	0	0	0	0	0	0	0	0	0	0
1	17	LEXINGTON	1	0.29	0.07	1985	0	0	CTILL			8	1.9	CORN	1	10	5	1	0	0	0	0	0	0	0	0	0	0	0	0	0	0	0	0	0	0	0	0	0	0	0	0	0	0	0	0	0	0	0
1	18	LEXINGTON	1	0.29	0.07	1986	0	0	CTILL			8	2.6	CORN	1	10	5	1	0	0	0	0	0	0	0	0	0	0	0	0	0	0	0	0	0	0	0	0	0	0	0	0	0	0	0	0	0	0	0
1	19	LEXINGTON	1	0.29	0.07	1987	0	0	CTILL			8	2.8	CORN	1	10	5	1	0	0	0	0	0	0	0	0	0	0	0	0	0	0	0	0	0	0	0	0	0	0	0	0	0	0	0	0	0	0	0
1	20	LEXINGTON	1	0.29	0.07	1988	0	0	CTILL			8	3.3	CORN	1	10	5	1	0	0	0	0	0	0	0	0	0	0	0	0	0	0	0	0	0	0	0	0	0	0	0	0	0	0	0	0	0	0	0
1	21	LEXINGTON	1	0.29	0.07	1989	0	0	CTILL		34966.7	8	4.2	CORN	1	10	5	1	0	0	0	0	0	0	0	0	0	0	0	0	0	0	0	0	0	0	0	0	0	0	0	0	0	0	0	0	0	0	0
1	22	LEXINGTON	1	0.29	0.07	1990	0	0	CTILL			8	3.2	CORN	1	10	5	1	0	0	0	0	0	0	0	0	0	0	0	0	0	0	0	0	0	0	0	0	0	0	0	0	0	0	0	0	0	0	0
1	23	LEXINGTON	2	0.29	0.07	1	0	84	CTILL	42300
1	24	LEXINGTON	2	0.29	0.07	1970	0	84	CTILL			8	5.6	CORN	1	10	5	1	0	0	0	0	0	0	0	0	0	0	0	0	0	0	0	0	0	0	0	0	0	0	0	0	0	0	0	0	0	0	0
1	25	LEXINGTON	2	0.29	0.07	1971	0	84	CTILL			8	11.3	CORN	1	10	5	1	0	0	0	0	0	0	0	0	0	0	0	0	0	0	0	0	0	0	0	0	0	0	0	0	0	0	0	0	0	0	0
1	26	LEXINGTON	2	0.29	0.07	1972	0	84	CTILL			8	10.1	CORN	1	10	5	1	0	0	0	0	0	0	0	0	0	0	0	0	0	0	0	0	0	0	0	0	0	0	0	0	0	0	0	0	0	0	0
1	27	LEXINGTON	2	0.29	0.07	1973	0	84	CTILL			8	7.7	CORN	1	10	5	1	0	0	0	0	0	0	0	0	0	0	0	0	0	0	0	0	0	0	0	0	0	0	0	0	0	0	0	0	0	0	0
1	28	LEXINGTON	2	0.29	0.07	1974	0	84	CTILL			8	10.2	CORN	1	10	5	1	0	0	0	0	0	0	0	0	0	0	0	0	0	0	0	0	0	0	0	0	0	0	0	0	0	0	0	0	0	0	0
1	29	LEXINGTON	2	0.29	0.07	1975	0	84	CTILL		34400	8	5	CORN	1	10	5	1	0	0	0	0	0	0	0	0	0	0	0	0	0	0	0	0	0	0	0	0	0	0	0	0	0	0	0	0	0	0	0
1	30	LEXINGTON	2	0.29	0.07	1976	0	84	CTILL			8	8.1	CORN	1	10	5	1	0	0	0	0	0	0	0	0	0	0	0	0	0	0	0	0	0	0	0	0	0	0	0	0	0	0	0	0	0	0	0
1	31	LEXINGTON	2	0.29	0.07	1977	0	84	CTILL			8	7.7	CORN	1	10	5	1	0	0	0	0	0	0	0	0	0	0	0	0	0	0	0	0	0	0	0	0	0	0	0	0	0	0	0	0	0	0	0
1	32	LEXINGTON	2	0.29	0.07	1978	0	84	CTILL			8	6.3	CORN	1	10	5	1	0	0	0	0	0	0	0	0	0	0	0	0	0	0	0	0	0	0	0	0	0	0	0	0	0	0	0	0	0	0	0
1	33	LEXINGTON	2	0.29	0.07	1979	0	84	CTILL			8	8.2	CORN	1	10	5	1	0	0	0	0	0	0	0	0	0	0	0	0	0	0	0	0	0	0	0	0	0	0	0	0	0	0	0	0	0	0	0
1	34	LEXINGTON	2	0.29	0.07	1980	0	84	CTILL		31362.5	4	7.9	CORN	1	10	5	1	0	0	0	0	0	0	0	0	0	0	0	0	0	0	0	0	0	0	0	0	0	0	0	0	0	0	0	0	0	0	0
1	35	LEXINGTON	2	0.29	0.07	1981	0	84	CTILL			8	7	CORN	1	10	5	1	0	0	0	0	0	0	0	0	0	0	0	0	0	0	0	0	0	0	0	0	0	0	0	0	0	0	0	0	0	0	0
1	36	LEXINGTON	2	0.29	0.07	1982	0	84	CTILL			8	5.5	CORN	1	10	5	1	0	0	0	0	0	0	0	0	0	0	0	0	0	0	0	0	0	0	0	0	0	0	0	0	0	0	0	0	0	0	0
1	37	LEXINGTON	2	0.29	0.07	1983	0	84	CTILL			8	6.8	CORN	1	10	5	1	0	0	0	0	0	0	0	0	0	0	0	0	0	0	0	0	0	0	0	0	0	0	0	0	0	0	0	0	0	0	0
1	38	LEXINGTON	2	0.29	0.07	1984	0	84	CTILL			8	4.6	CORN	1	10	5	1	0	0	0	0	0	0	0	0	0	0	0	0	0	0	0	0	0	0	0	0	0	0	0	0	0	0	0	0	0	0	0
1	39	LEXINGTON	2	0.29	0.07	1985	0	84	CTILL			8	5.7	CORN	1	10	5	1	0	0	0	0	0	0	0	0	0	0	0	0	0	0	0	0	0	0	0	0	0	0	0	0	0	0	0	0	0	0	0
1	40	LEXINGTON	2	0.29	0.07	1986	0	84	CTILL			8	4	CORN	1	10	5	1	0	0	0	0	0	0	0	0	0	0	0	0	0	0	0	0	0	0	0	0	0	0	0	0	0	0	0	0	0	0	0
1	41	LEXINGTON	2	0.29	0.07	1987	0	84	CTILL			8	4.9	CORN	1	10	5	1	0	0	0	0	0	0	0	0	0	0	0	0	0	0	0	0	0	0	0	0	0	0	0	0	0	0	0	0	0	0	0
1	42	LEXINGTON	2	0.29	0.07	1988	0	84	CTILL			8	4.1	CORN	1	10	5	1	0	0	0	0	0	0	0	0	0	0	0	0	0	0	0	0	0	0	0	0	0	0	0	0	0	0	0	0	0	0	0
1	43	LEXINGTON	2	0.29	0.07	1989	0	84	CTILL		38466.7	8	7	CORN	1	10	5	1	0	0	0	0	0	0	0	0	0	0	0	0	0	0	0	0	0	0	0	0	0	0	0	0	0	0	0	0	0	0	0
1	44	LEXINGTON	2	0.29	0.07	1990	0	84	CTILL			8	5.5	CORN	1	10	5	1	0	0	0	0	0	0	0	0	0	0	0	0	0	0	0	0	0	0	0	0	0	0	0	0	0	0	0	0	0	0	0
1	45	LEXINGTON	3	0.29	0.07	1	0	169	CTILL	42300
1	46	LEXINGTON	3	0.29	0.07	1970	0	169	CTILL			8	5.6	CORN	1	10	5	1	0	0	0	0	0	0	0	0	0	0	0	0	0	0	0	0	0	0	0	0	0	0	0	0	0	0	0	0	0	0	0
1	47	LEXINGTON	3	0.29	0.07	1971	0	169	CTILL			8	10	CORN	1	10	5	1	0	0	0	0	0	0	0	0	0	0	0	0	0	0	0	0	0	0	0	0	0	0	0	0	0	0	0	0	0	0	0
1	48	LEXINGTON	3	0.29	0.07	1972	0	169	CTILL			8	10	CORN	1	10	5	1	0	0	0	0	0	0	0	0	0	0	0	0	0	0	0	0	0	0	0	0	0	0	0	0	0	0	0	0	0	0	0
1	49	LEXINGTON	3	0.29	0.07	1973	0	169	CTILL			8	8.1	CORN	1	10	5	1	0	0	0	0	0	0	0	0	0	0	0	0	0	0	0	0	0	0	0	0	0	0	0	0	0	0	0	0	0	0	0
1	50	LEXINGTON	3	0.29	0.07	1974	0	169	CTILL			8	10.2	CORN	1	10	5	1	0	0	0	0	0	0	0	0	0	0	0	0	0	0	0	0	0	0	0	0	0	0	0	0	0	0	0	0	0	0	0
1	51	LEXINGTON	3	0.29	0.07	1975	0	169	CTILL		35166.7	8	5.1	CORN	1	10	5	1	0	0	0	0	0	0	0	0	0	0	0	0	0	0	0	0	0	0	0	0	0	0	0	0	0	0	0	0	0	0	0
1	52	LEXINGTON	3	0.29	0.07	1976	0	169	CTILL			8	8.8	CORN	1	10	5	1	0	0	0	0	0	0	0	0	0	0	0	0	0	0	0	0	0	0	0	0	0	0	0	0	0	0	0	0	0	0	0
1	53	LEXINGTON	3	0.29	0.07	1977	0	169	CTILL			8	8	CORN	1	10	5	1	0	0	0	0	0	0	0	0	0	0	0	0	0	0	0	0	0	0	0	0	0	0	0	0	0	0	0	0	0	0	0
1	54	LEXINGTON	3	0.29	0.07	1978	0	169	CTILL			8	6.1	CORN	1	10	5	1	0	0	0	0	0	0	0	0	0	0	0	0	0	0	0	0	0	0	0	0	0	0	0	0	0	0	0	0	0	0	0
1	55	LEXINGTON	3	0.29	0.07	1979	0	169	CTILL			8	7.8	CORN	1	10	5	1	0	0	0	0	0	0	0	0	0	0	0	0	0	0	0	0	0	0	0	0	0	0	0	0	0	0	0	0	0	0	0
1	56	LEXINGTON	3	0.29	0.07	1980	0	169	CTILL		31427.5	4	8.1	CORN	1	10	5	1	0	0	0	0	0	0	0	0	0	0	0	0	0	0	0	0	0	0	0	0	0	0	0	0	0	0	0	0	0	0	0
1	57	LEXINGTON	3	0.29	0.07	1981	0	169	CTILL			8	7.8	CORN	1	10	5	1	0	0	0	0	0	0	0	0	0	0	0	0	0	0	0	0	0	0	0	0	0	0	0	0	0	0	0	0	0	0	0
1	58	LEXINGTON	3	0.29	0.07	1982	0	169	CTILL			8	6.1	CORN	1	10	5	1	0	0	0	0	0	0	0	0	0	0	0	0	0	0	0	0	0	0	0	0	0	0	0	0	0	0	0	0	0	0	0
1	59	LEXINGTON	3	0.29	0.07	1983	0	169	CTILL			8	7.1	CORN	1	10	5	1	0	0	0	0	0	0	0	0	0	0	0	0	0	0	0	0	0	0	0	0	0	0	0	0	0	0	0	0	0	0	0
1	60	LEXINGTON	3	0.29	0.07	1984	0	169	CTILL			8	5.4	CORN	1	10	5	1	0	0	0	0	0	0	0	0	0	0	0	0	0	0	0	0	0	0	0	0	0	0	0	0	0	0	0	0	0	0	0
1	61	LEXINGTON	3	0.29	0.07	1985	0	169	CTILL			8	6.1	CORN	1	10	5	1	0	0	0	0	0	0	0	0	0	0	0	0	0	0	0	0	0	0	0	0	0	0	0	0	0	0	0	0	0	0	0
1	62	LEXINGTON	3	0.29	0.07	1986	0	169	CTILL			8	4.2	CORN	1	10	5	1	0	0	0	0	0	0	0	0	0	0	0	0	0	0	0	0	0	0	0	0	0	0	0	0	0	0	0	0	0	0	0
1	63	LEXINGTON	3	0.29	0.07	1987	0	169	CTILL			8	5	CORN	1	10	5	1	0	0	0	0	0	0	0	0	0	0	0	0	0	0	0	0	0	0	0	0	0	0	0	0	0	0	0	0	0	0	0
1	64	LEXINGTON	3	0.29	0.07	1988	0	169	CTILL			8	3.6	CORN	1	10	5	1	0	0	0	0	0	0	0	0	0	0	0	0	0	0	0	0	0	0	0	0	0	0	0	0	0	0	0	0	0	0	0
1	65	LEXINGTON	3	0.29	0.07	1989	0	169	CTILL		39933.3	8	8	CORN	1	10	5	1	0	0	0	0	0	0	0	0	0	0	0	0	0	0	0	0	0	0	0	0	0	0	0	0	0	0	0	0	0	0	0
1	66	LEXINGTON	3	0.29	0.07	1990	0	169	CTILL			8	8.3	CORN	1	10	5	1	0	0	0	0	0	0	0	0	0	0	0	0	0	0	0	0	0	0	0	0	0	0	0	0	0	0	0	0	0	0	0
1	67	LEXINGTON	4	0.29	0.07	1	0	336	CTILL	42300
1	68	LEXINGTON	4	0.29	0.07	1970	0	336	CTILL			8	5.6	CORN	1	10	5	1	0	0	0	0	0	0	0	0	0	0	0	0	0	0	0	0	0	0	0	0	0	0	0	0	0	0	0	0	0	0	0
1	69	LEXINGTON	4	0.29	0.07	1971	0	336	CTILL			8	10.2	CORN	1	10	5	1	0	0	0	0	0	0	0	0	0	0	0	0	0	0	0	0	0	0	0	0	0	0	0	0	0	0	0	0	0	0	0
1	70	LEXINGTON	4	0.29	0.07	1972	0	336	CTILL			8	10.4	CORN	1	10	5	1	0	0	0	0	0	0	0	0	0	0	0	0	0	0	0	0	0	0	0	0	0	0	0	0	0	0	0	0	0	0	0
1	71	LEXINGTON	4	0.29	0.07	1973	0	336	CTILL			8	8.5	CORN	1	10	5	1	0	0	0	0	0	0	0	0	0	0	0	0	0	0	0	0	0	0	0	0	0	0	0	0	0	0	0	0	0	0	0
1	72	LEXINGTON	4	0.29	0.07	1974	0	336	CTILL			8	10.2	CORN	1	10	5	1	0	0	0	0	0	0	0	0	0	0	0	0	0	0	0	0	0	0	0	0	0	0	0	0	0	0	0	0	0	0	0
1	73	LEXINGTON	4	0.29	0.07	1975	0	336	CTILL		34233.3	8	6	CORN	1	10	5	1	0	0	0	0	0	0	0	0	0	0	0	0	0	0	0	0	0	0	0	0	0	0	0	0	0	0	0	0	0	0	0
1	74	LEXINGTON	4	0.29	0.07	1976	0	336	CTILL			8	8.8	CORN	1	10	5	1	0	0	0	0	0	0	0	0	0	0	0	0	0	0	0	0	0	0	0	0	0	0	0	0	0	0	0	0	0	0	0
1	75	LEXINGTON	4	0.29	0.07	1977	0	336	CTILL			8	8.3	CORN	1	10	5	1	0	0	0	0	0	0	0	0	0	0	0	0	0	0	0	0	0	0	0	0	0	0	0	0	0	0	0	0	0	0	0
1	76	LEXINGTON	4	0.29	0.07	1978	0	336	CTILL			8	6.3	CORN	1	10	5	1	0	0	0	0	0	0	0	0	0	0	0	0	0	0	0	0	0	0	0	0	0	0	0	0	0	0	0	0	0	0	0
1	77	LEXINGTON	4	0.29	0.07	1979	0	336	CTILL			8	7.7	CORN	1	10	5	1	0	0	0	0	0	0	0	0	0	0	0	0	0	0	0	0	0	0	0	0	0	0	0	0	0	0	0	0	0	0	0
1	78	LEXINGTON	4	0.29	0.07	1980	0	336	CTILL		34320	4	8.8	CORN	1	10	5	1	0	0	0	0	0	0	0	0	0	0	0	0	0	0	0	0	0	0	0	0	0	0	0	0	0	0	0	0	0	0	0
1	79	LEXINGTON	4	0.29	0.07	1981	0	336	CTILL			8	9	CORN	1	10	5	1	0	0	0	0	0	0	0	0	0	0	0	0	0	0	0	0	0	0	0	0	0	0	0	0	0	0	0	0	0	0	0
1	80	LEXINGTON	4	0.29	0.07	1982	0	336	CTILL			8	6.3	CORN	1	10	5	1	0	0	0	0	0	0	0	0	0	0	0	0	0	0	0	0	0	0	0	0	0	0	0	0	0	0	0	0	0	0	0
1	81	LEXINGTON	4	0.29	0.07	1983	0	336	CTILL			8	7.3	CORN	1	10	5	1	0	0	0	0	0	0	0	0	0	0	0	0	0	0	0	0	0	0	0	0	0	0	0	0	0	0	0	0	0	0	0
1	82	LEXINGTON	4	0.29	0.07	1984	0	336	CTILL			8	5	CORN	1	10	5	1	0	0	0	0	0	0	0	0	0	0	0	0	0	0	0	0	0	0	0	0	0	0	0	0	0	0	0	0	0	0	0
1	83	LEXINGTON	4	0.29	0.07	1985	0	336	CTILL			8	7.5	CORN	1	10	5	1	0	0	0	0	0	0	0	0	0	0	0	0	0	0	0	0	0	0	0	0	0	0	0	0	0	0	0	0	0	0	0
1	84	LEXINGTON	4	0.29	0.07	1986	0	336	CTILL			8	4.2	CORN	1	10	5	1	0	0	0	0	0	0	0	0	0	0	0	0	0	0	0	0	0	0	0	0	0	0	0	0	0	0	0	0	0	0	0
1	85	LEXINGTON	4	0.29	0.07	1987	0	336	CTILL			8	5.4	CORN	1	10	5	1	0	0	0	0	0	0	0	0	0	0	0	0	0	0	0	0	0	0	0	0	0	0	0	0	0	0	0	0	0	0	0
1	86	LEXINGTON	4	0.29	0.07	1988	0	336	CTILL			8	3.5	CORN	1	10	5	1	0	0	0	0	0	0	0	0	0	0	0	0	0	0	0	0	0	0	0	0	0	0	0	0	0	0	0	0	0	0	0
1	87	LEXINGTON	4	0.29	0.07	1989	0	336	CTILL		43166.7	8	7.5	CORN	1	10	5	1	0	0	0	0	0	0	0	0	0	0	0	0	0	0	0	0	0	0	0	0	0	0	0	0	0	0	0	0	0	0	0
1	88	LEXINGTON	4	0.29	0.07	1990	0	336	CTILL			8	7.3	CORN	1	10	5	1	0	0	0	0	0	0	0	0	0	0	0	0	0	0	0	0	0	0	0	0	0	0	0	0	0	0	0	0	0	0	0
1	89	LEXINGTON	5	0.29	0.07	1	0	0	NTILL	42300
1	90	LEXINGTON	5	0.29	0.07	1970	0	0	NTILL			8	5.6	CORN	1	10	5	3	0	0	0	0	0	0	0	0	0	0	0	0	0	0	0	0	0	0	0	0	0	0	0	0	0	0	0	0	0	0	0
1	91	LEXINGTON	5	0.29	0.07	1971	0	0	NTILL			8	6.2	CORN	1	10	5	3	0	0	0	0	0	0	0	0	0	0	0	0	0	0	0	0	0	0	0	0	0	0	0	0	0	0	0	0	0	0	0
1	92	LEXINGTON	5	0.29	0.07	1972	0	0	NTILL			8	7.4	CORN	1	10	5	3	0	0	0	0	0	0	0	0	0	0	0	0	0	0	0	0	0	0	0	0	0	0	0	0	0	0	0	0	0	0	0
1	93	LEXINGTON	5	0.29	0.07	1973	0	0	NTILL			8	4.1	CORN	1	10	5	3	0	0	0	0	0	0	0	0	0	0	0	0	0	0	0	0	0	0	0	0	0	0	0	0	0	0	0	0	0	0	0
1	94	LEXINGTON	5	0.29	0.07	1974	0	0	NTILL			8	5.6	CORN	1	10	5	3	0	0	0	0	0	0	0	0	0	0	0	0	0	0	0	0	0	0	0	0	0	0	0	0	0	0	0	0	0	0	0
1	95	LEXINGTON	5	0.29	0.07	1975	0	0	NTILL		35200	8	3.8	CORN	1	10	5	3	0	0	0	0	0	0	0	0	0	0	0	0	0	0	0	0	0	0	0	0	0	0	0	0	0	0	0	0	0	0	0
1	96	LEXINGTON	5	0.29	0.07	1976	0	0	NTILL			8	4.3	CORN	1	10	5	3	0	0	0	0	0	0	0	0	0	0	0	0	0	0	0	0	0	0	0	0	0	0	0	0	0	0	0	0	0	0	0
1	97	LEXINGTON	5	0.29	0.07	1977	0	0	NTILL			8	3.6	CORN	1	10	5	3	0	0	0	0	0	0	0	0	0	0	0	0	0	0	0	0	0	0	0	0	0	0	0	0	0	0	0	0	0	0	0
1	98	LEXINGTON	5	0.29	0.07	1978	0	0	NTILL			8	2.1	CORN	1	10	5	3	0	0	0	0	0	0	0	0	0	0	0	0	0	0	0	0	0	0	0	0	0	0	0	0	0	0	0	0	0	0	0
1	99	LEXINGTON	5	0.29	0.07	1979	0	0	NTILL			8	4.6	CORN	1	10	5	3	0	0	0	0	0	0	0	0	0	0	0	0	0	0	0	0	0	0	0	0	0	0	0	0	0	0	0	0	0	0	0
1	100	LEXINGTON	5	0.29	0.07	1980	0	0	NTILL		32162.6	4	3.6	CORN	1	10	5	3	0	0	0	0	0	0	0	0	0	0	0	0	0	0	0	0	0	0	0	0	0	0	0	0	0	0	0	0	0	0	0
1	101	LEXINGTON	5	0.29	0.07	1981	0	0	NTILL			8	5	CORN	1	10	5	3	0	0	0	0	0	0	0	0	0	0	0	0	0	0	0	0	0	0	0	0	0	0	0	0	0	0	0	0	0	0	0
1	102	LEXINGTON	5	0.29	0.07	1982	0	0	NTILL			8	3.1	CORN	1	10	5	3	0	0	0	0	0	0	0	0	0	0	0	0	0	0	0	0	0	0	0	0	0	0	0	0	0	0	0	0	0	0	0
1	103	LEXINGTON	5	0.29	0.07	1983	0	0	NTILL			8	4.3	CORN	1	10	5	3	0	0	0	0	0	0	0	0	0	0	0	0	0	0	0	0	0	0	0	0	0	0	0	0	0	0	0	0	0	0	0
1	104	LEXINGTON	5	0.29	0.07	1984	0	0	NTILL			8	3.8	CORN	1	10	5	3	0	0	0	0	0	0	0	0	0	0	0	0	0	0	0	0	0	0	0	0	0	0	0	0	0	0	0	0	0	0	0
1	105	LEXINGTON	5	0.29	0.07	1985	0	0	NTILL			8	3.1	CORN	1	10	5	3	0	0	0	0	0	0	0	0	0	0	0	0	0	0	0	0	0	0	0	0	0	0	0	0	0	0	0	0	0	0	0
1	106	LEXINGTON	5	0.29	0.07	1986	0	0	NTILL			8	3.1	CORN	1	10	5	3	0	0	0	0	0	0	0	0	0	0	0	0	0	0	0	0	0	0	0	0	0	0	0	0	0	0	0	0	0	0	0
1	107	LEXINGTON	5	0.29	0.07	1987	0	0	NTILL			8	3.1	CORN	1	10	5	3	0	0	0	0	0	0	0	0	0	0	0	0	0	0	0	0	0	0	0	0	0	0	0	0	0	0	0	0	0	0	0
1	108	LEXINGTON	5	0.29	0.07	1988	0	0	NTILL			8	3.3	CORN	1	10	5	3	0	0	0	0	0	0	0	0	0	0	0	0	0	0	0	0	0	0	0	0	0	0	0	0	0	0	0	0	0	0	0
1	109	LEXINGTON	5	0.29	0.07	1989	0	0	NTILL		42233.3	8	6.1	CORN	1	10	5	3	0	0	0	0	0	0	0	0	0	0	0	0	0	0	0	0	0	0	0	0	0	0	0	0	0	0	0	0	0	0	0
1	110	LEXINGTON	5	0.29	0.07	1990	0	0	NTILL			8	4.3	CORN	1	10	5	3	0	0	0	0	0	0	0	0	0	0	0	0	0	0	0	0	0	0	0	0	0	0	0	0	0	0	0	0	0	0	0
1	111	LEXINGTON	6	0.29	0.07	1	0	84	NTILL	42300
1	112	LEXINGTON	6	0.29	0.07	1970	0	84	NTILL			8	6.2	CORN	1	10	5	3	0	0	0	0	0	0	0	0	0	0	0	0	0	0	0	0	0	0	0	0	0	0	0	0	0	0	0	0	0	0	0
1	113	LEXINGTON	6	0.29	0.07	1971	0	84	NTILL			8	10.4	CORN	1	10	5	3	0	0	0	0	0	0	0	0	0	0	0	0	0	0	0	0	0	0	0	0	0	0	0	0	0	0	0	0	0	0	0
1	114	LEXINGTON	6	0.29	0.07	1972	0	84	NTILL			8	9.6	CORN	1	10	5	3	0	0	0	0	0	0	0	0	0	0	0	0	0	0	0	0	0	0	0	0	0	0	0	0	0	0	0	0	0	0	0
1	115	LEXINGTON	6	0.29	0.07	1973	0	84	NTILL			8	7.5	CORN	1	10	5	3	0	0	0	0	0	0	0	0	0	0	0	0	0	0	0	0	0	0	0	0	0	0	0	0	0	0	0	0	0	0	0
1	116	LEXINGTON	6	0.29	0.07	1974	0	84	NTILL			8	9.7	CORN	1	10	5	3	0	0	0	0	0	0	0	0	0	0	0	0	0	0	0	0	0	0	0	0	0	0	0	0	0	0	0	0	0	0	0
1	117	LEXINGTON	6	0.29	0.07	1975	0	84	NTILL		36733.3	8	6.1	CORN	1	10	5	3	0	0	0	0	0	0	0	0	0	0	0	0	0	0	0	0	0	0	0	0	0	0	0	0	0	0	0	0	0	0	0
1	118	LEXINGTON	6	0.29	0.07	1976	0	84	NTILL			8	9	CORN	1	10	5	3	0	0	0	0	0	0	0	0	0	0	0	0	0	0	0	0	0	0	0	0	0	0	0	0	0	0	0	0	0	0	0
1	119	LEXINGTON	6	0.29	0.07	1977	0	84	NTILL			8	6.7	CORN	1	10	5	3	0	0	0	0	0	0	0	0	0	0	0	0	0	0	0	0	0	0	0	0	0	0	0	0	0	0	0	0	0	0	0
1	120	LEXINGTON	6	0.29	0.07	1978	0	84	NTILL			8	4.9	CORN	1	10	5	3	0	0	0	0	0	0	0	0	0	0	0	0	0	0	0	0	0	0	0	0	0	0	0	0	0	0	0	0	0	0	0
1	121	LEXINGTON	6	0.29	0.07	1979	0	84	NTILL			8	7.4	CORN	1	10	5	3	0	0	0	0	0	0	0	0	0	0	0	0	0	0	0	0	0	0	0	0	0	0	0	0	0	0	0	0	0	0	0
1	122	LEXINGTON	6	0.29	0.07	1980	0	84	NTILL		39594.5	4	7.1	CORN	1	10	5	3	0	0	0	0	0	0	0	0	0	0	0	0	0	0	0	0	0	0	0	0	0	0	0	0	0	0	0	0	0	0	0
1	123	LEXINGTON	6	0.29	0.07	1981	0	84	NTILL			8	7.3	CORN	1	10	5	3	0	0	0	0	0	0	0	0	0	0	0	0	0	0	0	0	0	0	0	0	0	0	0	0	0	0	0	0	0	0	0
1	124	LEXINGTON	6	0.29	0.07	1982	0	84	NTILL			8	4.1	CORN	1	10	5	3	0	0	0	0	0	0	0	0	0	0	0	0	0	0	0	0	0	0	0	0	0	0	0	0	0	0	0	0	0	0	0
1	125	LEXINGTON	6	0.29	0.07	1983	0	84	NTILL			8	6.8	CORN	1	10	5	3	0	0	0	0	0	0	0	0	0	0	0	0	0	0	0	0	0	0	0	0	0	0	0	0	0	0	0	0	0	0	0
1	126	LEXINGTON	6	0.29	0.07	1984	0	84	NTILL			8	5.8	CORN	1	10	5	3	0	0	0	0	0	0	0	0	0	0	0	0	0	0	0	0	0	0	0	0	0	0	0	0	0	0	0	0	0	0	0
1	127	LEXINGTON	6	0.29	0.07	1985	0	84	NTILL			8	5.3	CORN	1	10	5	3	0	0	0	0	0	0	0	0	0	0	0	0	0	0	0	0	0	0	0	0	0	0	0	0	0	0	0	0	0	0	0
1	128	LEXINGTON	6	0.29	0.07	1986	0	84	NTILL			8	4.3	CORN	1	10	5	3	0	0	0	0	0	0	0	0	0	0	0	0	0	0	0	0	0	0	0	0	0	0	0	0	0	0	0	0	0	0	0
1	129	LEXINGTON	6	0.29	0.07	1987	0	84	NTILL			8	5.1	CORN	1	10	5	3	0	0	0	0	0	0	0	0	0	0	0	0	0	0	0	0	0	0	0	0	0	0	0	0	0	0	0	0	0	0	0
1	130	LEXINGTON	6	0.29	0.07	1988	0	84	NTILL			8	4.3	CORN	1	10	5	3	0	0	0	0	0	0	0	0	0	0	0	0	0	0	0	0	0	0	0	0	0	0	0	0	0	0	0	0	0	0	0
1	131	LEXINGTON	6	0.29	0.07	1989	0	84	NTILL		45100	8	8.5	CORN	1	10	5	3	0	0	0	0	0	0	0	0	0	0	0	0	0	0	0	0	0	0	0	0	0	0	0	0	0	0	0	0	0	0	0
1	132	LEXINGTON	6	0.29	0.07	1990	0	84	NTILL			8	6	CORN	1	10	5	3	0	0	0	0	0	0	0	0	0	0	0	0	0	0	0	0	0	0	0	0	0	0	0	0	0	0	0	0	0	0	0
1	133	LEXINGTON	7	0.29	0.07	1	0	169	NTILL	42300
1	134	LEXINGTON	7	0.29	0.07	1970	0	169	NTILL			8	6.2	CORN	1	10	5	3	0	0	0	0	0	0	0	0	0	0	0	0	0	0	0	0	0	0	0	0	0	0	0	0	0	0	0	0	0	0	0
1	135	LEXINGTON	7	0.29	0.07	1971	0	169	NTILL			8	10.7	CORN	1	10	5	3	0	0	0	0	0	0	0	0	0	0	0	0	0	0	0	0	0	0	0	0	0	0	0	0	0	0	0	0	0	0	0
1	136	LEXINGTON	7	0.29	0.07	1972	0	169	NTILL			8	9.4	CORN	1	10	5	3	0	0	0	0	0	0	0	0	0	0	0	0	0	0	0	0	0	0	0	0	0	0	0	0	0	0	0	0	0	0	0
1	137	LEXINGTON	7	0.29	0.07	1973	0	169	NTILL			8	7.9	CORN	1	10	5	3	0	0	0	0	0	0	0	0	0	0	0	0	0	0	0	0	0	0	0	0	0	0	0	0	0	0	0	0	0	0	0
1	138	LEXINGTON	7	0.29	0.07	1974	0	169	NTILL			8	10.4	CORN	1	10	5	3	0	0	0	0	0	0	0	0	0	0	0	0	0	0	0	0	0	0	0	0	0	0	0	0	0	0	0	0	0	0	0
1	139	LEXINGTON	7	0.29	0.07	1975	0	169	NTILL		35800	8	6.3	CORN	1	10	5	3	0	0	0	0	0	0	0	0	0	0	0	0	0	0	0	0	0	0	0	0	0	0	0	0	0	0	0	0	0	0	0
1	140	LEXINGTON	7	0.29	0.07	1976	0	169	NTILL			8	9.8	CORN	1	10	5	3	0	0	0	0	0	0	0	0	0	0	0	0	0	0	0	0	0	0	0	0	0	0	0	0	0	0	0	0	0	0	0
1	141	LEXINGTON	7	0.29	0.07	1977	0	169	NTILL			8	6.8	CORN	1	10	5	3	0	0	0	0	0	0	0	0	0	0	0	0	0	0	0	0	0	0	0	0	0	0	0	0	0	0	0	0	0	0	0
1	142	LEXINGTON	7	0.29	0.07	1978	0	169	NTILL			8	5.3	CORN	1	10	5	3	0	0	0	0	0	0	0	0	0	0	0	0	0	0	0	0	0	0	0	0	0	0	0	0	0	0	0	0	0	0	0
1	143	LEXINGTON	7	0.29	0.07	1979	0	169	NTILL			8	7.7	CORN	1	10	5	3	0	0	0	0	0	0	0	0	0	0	0	0	0	0	0	0	0	0	0	0	0	0	0	0	0	0	0	0	0	0	0
1	144	LEXINGTON	7	0.29	0.07	1980	0	169	NTILL		37570.5	4	8.5	CORN	1	10	5	3	0	0	0	0	0	0	0	0	0	0	0	0	0	0	0	0	0	0	0	0	0	0	0	0	0	0	0	0	0	0	0
1	145	LEXINGTON	7	0.29	0.07	1981	0	169	NTILL			8	9	CORN	1	10	5	3	0	0	0	0	0	0	0	0	0	0	0	0	0	0	0	0	0	0	0	0	0	0	0	0	0	0	0	0	0	0	0
1	146	LEXINGTON	7	0.29	0.07	1982	0	169	NTILL			8	6	CORN	1	10	5	3	0	0	0	0	0	0	0	0	0	0	0	0	0	0	0	0	0	0	0	0	0	0	0	0	0	0	0	0	0	0	0
1	147	LEXINGTON	7	0.29	0.07	1983	0	169	NTILL			8	7.5	CORN	1	10	5	3	0	0	0	0	0	0	0	0	0	0	0	0	0	0	0	0	0	0	0	0	0	0	0	0	0	0	0	0	0	0	0
1	148	LEXINGTON	7	0.29	0.07	1984	0	169	NTILL			8	6.9	CORN	1	10	5	3	0	0	0	0	0	0	0	0	0	0	0	0	0	0	0	0	0	0	0	0	0	0	0	0	0	0	0	0	0	0	0
1	149	LEXINGTON	7	0.29	0.07	1985	0	169	NTILL			8	6.9	CORN	1	10	5	3	0	0	0	0	0	0	0	0	0	0	0	0	0	0	0	0	0	0	0	0	0	0	0	0	0	0	0	0	0	0	0
1	150	LEXINGTON	7	0.29	0.07	1986	0	169	NTILL			8	4.9	CORN	1	10	5	3	0	0	0	0	0	0	0	0	0	0	0	0	0	0	0	0	0	0	0	0	0	0	0	0	0	0	0	0	0	0	0
1	151	LEXINGTON	7	0.29	0.07	1987	0	169	NTILL			8	6.2	CORN	1	10	5	3	0	0	0	0	0	0	0	0	0	0	0	0	0	0	0	0	0	0	0	0	0	0	0	0	0	0	0	0	0	0	0
1	152	LEXINGTON	7	0.29	0.07	1988	0	169	NTILL			8	4.9	CORN	1	10	5	3	0	0	0	0	0	0	0	0	0	0	0	0	0	0	0	0	0	0	0	0	0	0	0	0	0	0	0	0	0	0	0
1	153	LEXINGTON	7	0.29	0.07	1989	0	169	NTILL		45866.7	8	8.7	CORN	1	10	5	3	0	0	0	0	0	0	0	0	0	0	0	0	0	0	0	0	0	0	0	0	0	0	0	0	0	0	0	0	0	0	0
1	154	LEXINGTON	7	0.29	0.07	1990	0	169	NTILL			8	7.7	CORN	1	10	5	3	0	0	0	0	0	0	0	0	0	0	0	0	0	0	0	0	0	0	0	0	0	0	0	0	0	0	0	0	0	0	0
1	155	LEXINGTON	8	0.29	0.07	1	0	336	NTILL	42300
1	156	LEXINGTON	8	0.29	0.07	1970	0	336	NTILL			8	6.6	CORN	1	10	5	3	0	0	0	0	0	0	0	0	0	0	0	0	0	0	0	0	0	0	0	0	0	0	0	0	0	0	0	0	0	0	0
1	157	LEXINGTON	8	0.29	0.07	1971	0	336	NTILL			8	10.9	CORN	1	10	5	3	0	0	0	0	0	0	0	0	0	0	0	0	0	0	0	0	0	0	0	0	0	0	0	0	0	0	0	0	0	0	0
1	158	LEXINGTON	8	0.29	0.07	1972	0	336	NTILL			8	9.7	CORN	1	10	5	3	0	0	0	0	0	0	0	0	0	0	0	0	0	0	0	0	0	0	0	0	0	0	0	0	0	0	0	0	0	0	0
1	159	LEXINGTON	8	0.29	0.07	1973	0	336	NTILL			8	7.6	CORN	1	10	5	3	0	0	0	0	0	0	0	0	0	0	0	0	0	0	0	0	0	0	0	0	0	0	0	0	0	0	0	0	0	0	0
1	160	LEXINGTON	8	0.29	0.07	1974	0	336	NTILL			8	10.5	CORN	1	10	5	3	0	0	0	0	0	0	0	0	0	0	0	0	0	0	0	0	0	0	0	0	0	0	0	0	0	0	0	0	0	0	0
1	161	LEXINGTON	8	0.29	0.07	1975	0	336	NTILL		40366.7	8	6.7	CORN	1	10	5	3	0	0	0	0	0	0	0	0	0	0	0	0	0	0	0	0	0	0	0	0	0	0	0	0	0	0	0	0	0	0	0
1	162	LEXINGTON	8	0.29	0.07	1976	0	336	NTILL			8	10.7	CORN	1	10	5	3	0	0	0	0	0	0	0	0	0	0	0	0	0	0	0	0	0	0	0	0	0	0	0	0	0	0	0	0	0	0	0
1	163	LEXINGTON	8	0.29	0.07	1977	0	336	NTILL			8	7.2	CORN	1	10	5	3	0	0	0	0	0	0	0	0	0	0	0	0	0	0	0	0	0	0	0	0	0	0	0	0	0	0	0	0	0	0	0
1	164	LEXINGTON	8	0.29	0.07	1978	0	336	NTILL			8	6.2	CORN	1	10	5	3	0	0	0	0	0	0	0	0	0	0	0	0	0	0	0	0	0	0	0	0	0	0	0	0	0	0	0	0	0	0	0
1	165	LEXINGTON	8	0.29	0.07	1979	0	336	NTILL			8	7.6	CORN	1	10	5	3	0	0	0	0	0	0	0	0	0	0	0	0	0	0	0	0	0	0	0	0	0	0	0	0	0	0	0	0	0	0	0
1	166	LEXINGTON	8	0.29	0.07	1980	0	336	NTILL		41365.5	8	7.8	CORN	1	10	5	3	0	0	0	0	0	0	0	0	0	0	0	0	0	0	0	0	0	0	0	0	0	0	0	0	0	0	0	0	0	0	0
1	167	LEXINGTON	8	0.29	0.07	1981	0	336	NTILL			8	9.4	CORN	1	10	5	3	0	0	0	0	0	0	0	0	0	0	0	0	0	0	0	0	0	0	0	0	0	0	0	0	0	0	0	0	0	0	0
1	168	LEXINGTON	8	0.29	0.07	1982	0	336	NTILL			8	5.8	CORN	1	10	5	3	0	0	0	0	0	0	0	0	0	0	0	0	0	0	0	0	0	0	0	0	0	0	0	0	0	0	0	0	0	0	0
1	169	LEXINGTON	8	0.29	0.07	1983	0	336	NTILL			8	7.6	CORN	1	10	5	3	0	0	0	0	0	0	0	0	0	0	0	0	0	0	0	0	0	0	0	0	0	0	0	0	0	0	0	0	0	0	0
1	170	LEXINGTON	8	0.29	0.07	1984	0	336	NTILL			8	5.9	CORN	1	10	5	3	0	0	0	0	0	0	0	0	0	0	0	0	0	0	0	0	0	0	0	0	0	0	0	0	0	0	0	0	0	0	0
1	171	LEXINGTON	8	0.29	0.07	1985	0	336	NTILL			8	8	CORN	1	10	5	3	0	0	0	0	0	0	0	0	0	0	0	0	0	0	0	0	0	0	0	0	0	0	0	0	0	0	0	0	0	0	0
1	172	LEXINGTON	8	0.29	0.07	1986	0	336	NTILL			8	5.2	CORN	1	10	5	3	0	0	0	0	0	0	0	0	0	0	0	0	0	0	0	0	0	0	0	0	0	0	0	0	0	0	0	0	0	0	0
1	173	LEXINGTON	8	0.29	0.07	1987	0	336	NTILL			8	5.3	CORN	1	10	5	3	0	0	0	0	0	0	0	0	0	0	0	0	0	0	0	0	0	0	0	0	0	0	0	0	0	0	0	0	0	0	0
1	174	LEXINGTON	8	0.29	0.07	1988	0	336	NTILL			8	5.2	CORN	1	10	5	3	0	0	0	0	0	0	0	0	0	0	0	0	0	0	0	0	0	0	0	0	0	0	0	0	0	0	0	0	0	0	0
1	175	LEXINGTON	8	0.29	0.07	1989	0	336	NTILL		50533.3	8	9.4	CORN	1	10	5	3	0	0	0	0	0	0	0	0	0	0	0	0	0	0	0	0	0	0	0	0	0	0	0	0	0	0	0	0	0	0	0
1	176	LEXINGTON	8	0.29	0.07	1990	0	336	NTILL			8	6.1	CORN	1	10	5	3	0	0	0	0	0	0	0	0	0	0	0	0	0	0	0	0	0	0	0	0	0	0	0	0	0	0	0	0	0	0	0
1	177	MORROW1	9	0.24	0.09	1	0	224	CTILL	1.4
1	178	MORROW1	9	0.24	0.09	1955	0	224	CTILL			10	5.4	CORN	1	10	10	1	0	0	0	0	25.41	12.28	59.29	28.64	0	0.05	0.01	0.6	0	-0.06	0	-0.1	-0.01	-0.3	-0.02	-1.61	-0.15	-3.35	-0.11	-5.85	-0.06	-1.42	-0.01	-0.48	-0.01	0.09	0
1	179	MORROW1	9	0.24	0.09	1956	0	224	CTILL			10	7.1	CORN	1	10	10	1	0	0	0	0	0.03	-0.15	0.3	13	0	-0.25	0.02	2.66	-0.01	-1.08	-0.08	-1.09	-0.07	-3.57	-0.39	-15.26	-1.35	-21.46	-1.49	-31.67	-0.81	-17.96	-0.76	-27.39	0.03	1.37	0.05
1	180	MORROW1	9	0.24	0.09	1957	0	224	CTILL			10	6.6	CORN	1	10	10	1	0	0	0	0	0.03	-5.56	0.3	15.45	0.02	0.45	0.21	10.61	-0.03	-4.43	-0.23	-9.71	-0.04	-3.45	-0.2	-8.68	-1.12	-15.07	-1.45	-36.99	-0.61	-10.72	-0.49	-18.94	-0.09	-1.32	-0.05
1	181	MORROW1	9	0.24	0.09	1958	0	224	CTILL			10	8.1	CORN	1	10	10	1	0	0	0	0	0.02	-1.01	0.25	12.38	0.02	0.58	0.15	8.27	0	0.03	0.03	1.84	-0.03	-1.79	-0.2	-7.79	-1.14	-21.1	-1.62	-47.59	-0.59	-12.89	-0.42	-14.77	-0.03	-0.14	-0.01
1	182	MORROW1	9	0.24	0.09	1959	0	224	CTILL			10	3.5	CORN	1	10	10	1	0	0	0	0	0.1	2.38	0.82	37.31	0	-0.17	0.01	1.69	-0.02	-2.31	-0.1	-3.14	-0.07	-5.34	-0.4	-16.65	-1.46	-22.37	-1.74	-49.73	-0.81	-14.25	-0.54	-19.91	0.13	3.36	0.12
1	183	MORROW1	9	0.24	0.09	1960	0	224	CTILL			10	6	CORN	1	10	10	1	0	0	0	0	-0.01	-3.8	-0.03	-0.19	0.02	0.44	0.17	9.24	0	0.04	0.02	2.79	0	0.03	0.01	2.04	-1.24	-26.26	-2.45	-76.86	-0.51	-10.53	-0.26	-6.33	-0.09	-1.97	-0.07
1	184	MORROW1	9	0.24	0.09	1961	0	224	CTILL			10	6.5	CORN	1	10	10	1	0	0	0	0	0.07	2.49	0.59	24.83	0	-0.15	0.01	1.16	-0.03	-2.13	-0.17	-5.92	-0.08	-3.18	-0.4	-14.29	-1.1	-15.3	-0.81	-7.05	-0.69	-17.41	-0.7	-25.83	-0.12	-2.96	-0.1
1	185	MORROW1	9	0.24	0.09	1962	0	224	CTILL			10	7.8	CORN	1	10	10	1	0	0	0	0	0.06	2.14	0.47	20.57	-0.01	-0.23	-0.05	1.41	0	-0.18	0.02	2.37	-0.03	-1.56	-0.15	-5.05	-1.31	-24.9	-1.56	-42.19	-0.75	-18.06	-0.55	-19.83	0.03	1.81	0.03
1	186	MORROW1	9	0.24	0.09	1963	0	224	CTILL			10	7.8	CORN	1	10	10	1	0	0	0	0	0.08	2.47	0.6	25.88	-0.02	-0.84	-0.07	-0.27	0.01	0.38	0.1	4.7	-0.14	-5.35	-0.68	-26.29	-1.48	-27.37	-1.37	-37.62	-0.6	-11.36	-0.11	-0.77	-0.01	-0.05	0.03
1	187	MORROW1	9	0.24	0.09	1964	0	224	CTILL			10	6.9	CORN	1	10	10	1	0	0	0	0	0.09	2.52	0.8	34.84	0	-0.6	0.02	2.36	0	-0.26	0.01	2.16	-0.04	-1.84	-0.24	-8.36	-1.19	-19.65	-1.8	-46.75	-0.46	-8.49	-0.11	1	-0.17	-4.83	-0.22
1	188	MORROW1	9	0.24	0.09	1965	0	224	CTILL			10	8.8	CORN	1	10	10	1	0	0	0	0	0.11	2.22	1.04	46.12	0	-0.35	0.03	3.84	-0.01	-1.43	-0.05	-0.19	-0.01	-0.94	-0.02	1.62	-1.36	-19.42	-2.43	-72.8	-0.72	-11.65	-0.62	-23.59	-0.02	0.33	0
1	189	MORROW1	9	0.24	0.09	1966	0	224	CTILL			10	7.3	CORN	1	10	10	1	0	0	0	0	0.07	0.22	0.51	21.7	0.05	1.41	0.3	12.37	-0.02	-0.73	-0.07	-2.02	-0.11	-3.56	-0.45	-17.29	-1.54	-23.14	-1.12	-19.74	-0.87	-19.27	-0.54	-18.13	-0.14	-2.92	-0.07
1	190	MORROW1	9	0.24	0.09	1967	0	224	CTILL		1.57	10	8.2	CORN	1	10	10	1	0	0	0	0	0.08	2.04	0.62	27.28	0	-0.18	0.02	3.24	0	0.19	0.05	3.36	-0.09	-3.98	-0.5	-19.66	-1.35	-24.85	-1.57	-41.96	-0.61	-12.39	-0.27	-6.63	-0.01	0.19	0.02
1	191	MORROW1	9	0.24	0.09	1968	0	224	CTILL		1.49	10	6.4	CORN	1	10	10	1	0	0	0	0	0.03	0.63	0.33	19.75	0.01	0.39	0.15	8	0	-0.21	-0.03	1.32	-0.13	-7.94	-1.03	-43.48	-1.54	-27.59	-1.96	-47.71	-0.75	-15.6	-0.49	-13.65	-0.12	-2.89	-0.11
1	192	MORROW1	9	0.24	0.09	1969	0	224	CTILL		1.5	10	8.8	CORN	1	10	10	1	0	0	0	0	0.09	0.97	0.92	46.97	0.01	-0.28	0.12	8.01	-0.03	-5.9	-0.19	-6.81	-0.03	-5.91	-0.16	-5.41	-2.4	-38.63	-4.01	-124.64	-1.13	-18.81	-0.72	-24.46	0.09	2.72	0.16
1	193	MORROW1	9	0.24	0.09	1970	0	224	CTILL			10	8.3	CORN	1	10	10	1	0	0	0	0	0.05	1.56	0.5	24.33	-0.02	-1.37	-0.08	1.14	0	-0.84	0.07	3.84	-0.06	-3.97	-0.34	-13.37	-1.97	-36.69	-2.84	-80.52	-0.91	-19.58	-0.48	-15.02	-0.06	-0.66	-0.01
1	194	MORROW1	9	0.24	0.09	1971	0	224	CTILL			10	8.2	CORN	1	10	10	1	0	0	0	0	0.06	-1.76	0.51	21.62	0.03	0.76	0.22	10.46	-0.02	-1.16	-0.1	-1.58	-0.06	-3.98	-0.33	-12.71	-2.25	-40.69	-2.79	-73.69	-1.16	-24.89	-0.76	-24.85	0.15	4.72	0.2
1	195	MORROW1	9	0.24	0.09	1972	0	224	CTILL			10	8.5	CORN	1	10	10	1	0	0	0	0	0.07	-3.65	0.67	33.28	0.06	1.49	0.44	21.39	-0.01	-1.02	-0.06	-0.67	-0.1	-4.8	-0.5	-19.79	-2.32	-36.01	-2.63	-67.63	-1.2	-24.01	-0.79	-27.99	-0.1	-1.54	-0.03
1	196	MORROW1	9	0.24	0.09	1973	0	224	CTILL			10	8.1	CORN	1	10	10	1	0	0	0	0	0.05	1.22	0.46	23.95	-0.02	-2.22	-0.07	0.63	-0.02	-3.6	-0.08	-2.02	-0.33	-13.6	-1.69	-68.41	-1.95	-30.21	-1.14	-15.34	-1.12	-24.5	-0.61	-21.51	-0.21	-4.24	-0.09
1	197	MORROW1	9	0.24	0.09	1974	0	224	CTILL		1.48	10	6.3	CORN	1	10	10	1	0	0	0	0	0.17	5.62	1.05	44.33	0	0.08	0.01	3.23	-0.02	-0.95	-0.08	-0.71	-0.18	-6.07	-0.74	-27.81	-2.3	-40.04	-1.87	-45.48	-1.15	-23.57	-0.45	-12.94	-0.11	-1.83	-0.02
1	198	MORROW1	9	0.24	0.09	1975	0	224	CTILL			10	8.5	CORN	1	10	10	1	0	0	0	0	0.08	0.56	0.74	38.49	0	-0.36	0.04	8.04	0	-0.08	0.04	6.32	-0.05	-3.86	-0.29	-10.99	-2.03	-32.94	-2.47	-61.91	-1.3	-30.3	-1.46	-66.01	-0.09	-0.69	-0.02
1	199	MORROW1	9	0.24	0.09	1976	0	224	CTILL			10	6.6	CORN	1	10	10	1	0	0	0	0	0.2	5.72	1.18	50.95	0.02	0.86	0.17	8.44	-0.09	-3.89	-0.42	-16.41	-0.2	-5.36	-0.7	-27.08	-2.02	-33.18	-1.21	-25.55	-1.06	-21.58	-0.4	-11.85	-0.17	-3.18	-0.05
1	200	MORROW1	9	0.24	0.09	1977	0	224	CTILL			10	7.4	CORN	1	10	10	1	0	0	0	0	0.04	-0.16	0.35	17.5	-0.03	-3.97	-0.18	-2.96	0	-2.86	0.06	3.8	-0.22	-13.2	-1.35	-57.69	-2.05	-35.02	-2.09	-54.01	-1.17	-24.37	-0.79	-29.42	0.1	3.95	0.1
1	201	MORROW1	9	0.24	0.09	1978	0	224	CTILL			10	10.2	CORN	1	10	10	1	0	0	0	0	0.1	2.75	0.8	37.27	-0.02	-1.39	-0.12	-0.23	-0.01	-0.43	-0.01	4.94	-0.02	-1.65	-0.06	-1.07	-2.16	-39.49	-2.89	-90.01	-1.09	-23.01	-0.71	-25.7	0.01	1.42	0.06
1	202	MORROW1	9	0.24	0.09	1979	0	224	CTILL			10	7.1	CORN	1	10	10	1	0	0	0	0	0.13	1.49	1.08	48.39	-0.01	-2.15	-0.03	1.43	-0.01	-1.4	-0.01	2.23	-0.08	-4.03	-0.45	-16.79	-2.22	-31.68	-2.45	-52.82	-1.23	-25.89	-1.06	-40.17	0.21	6.07	0.39
1	203	MORROW1	9	0.24	0.09	1980	0	224	CTILL		1.41	10	3.7	CORN	1	10	10	1	0	0	0	0	0.05	-5.24	0.54	24.71	0.03	0.47	0.29	15.71	0	0.06	0.05	4.1	-0.05	-3.85	-0.35	-12.99	-2.11	-35.26	-2.98	-81.83	-1.22	-26.24	-1.23	-49.76	-0.04	0.51	0.01
1	204	MORROW1	9	0.24	0.09	1981	0	224	CTILL		1.48	10	9.4	CORN	1	10	10	1	0	0	0	0	0.09	-0.14	0.84	37.43	0.01	0.11	0.15	8.43	-0.03	-2.46	-0.16	-4.71	-0.13	-6.92	-0.76	-32.12	-2.41	-40.59	-3.24	-94.29	-0.99	-16.85	-0.32	-6.43	-0.19	-3.52	-0.1
1	205	MORROW1	9	0.24	0.09	1982	0	224	CTILL		1.57	10	9.4	CORN	1	10	10	1	0	0	0	0	0.14	4.24	1.05	47.98	-0.02	-0.67	-0.12	1.2	-0.01	-0.2	-0.01	5.35	-0.07	-3.47	-0.34	-13.78	-2.02	-30.76	-1.96	-40.45	-1.39	-33.37	-1.54	-68.29	0.05	2.92	0.07
1	206	MORROW1	9	0.24	0.09	1983	0	224	CTILL		1.5	10	6.2	CORN	1	10	10	1	0	0	0	0	0.04	-2.25	0.46	22.45	0.04	0.66	0.35	16.07	-0.04	-2.21	-0.19	-7.62	-0.07	-2.66	-0.35	-13.29	-1.92	-27.15	-1.77	-30.43	-1.14	-26.43	-1.08	-41.31	-0.19	-3.92	-0.14
1	207	MORROW1	9	0.24	0.09	1984	0	224	CTILL		1.43	10	7.7	CORN	1	10	10	1	0	0	0	0	0.13	2.16	1.03	41.87	-0.01	-0.45	0	4.45	-0.04	-2.11	-0.18	-5.7	0.02	0.66	0.17	9.92	-2.16	-35.13	-2.76	-67.99	-1.15	-25.71	-0.98	-34.35	0.12	4.28	0.2
1	208	MORROW1	9	0.24	0.09	1985	0	224	CTILL		1.55	10	9.8	CORN	1	10	10	1	0	0	0	0	0.03	-2.46	0.31	15.07	0.02	0.57	0.2	13.17	0.01	0.53	0.11	7.13	-0.17	-6.35	-1.06	-41.93	-1.98	-36.81	-2.3	-66.28	-0.91	-18.5	-0.36	-10.56	-0.01	1.33	0.01
1	209	MORROW1	9	0.24	0.09	1986	0	224	CTILL		1.5	10	9.9	CORN	1	10	10	1	0	0	0	0	0.1	2.54	0.89	49.35	0.01	-1.19	0.11	6.71	0	-0.1	0.02	4.59	-0.19	-9.81	-1.19	-56.38	-2.22	-38.41	-2.65	-82.94	-1.06	-20.18	-0.49	-16.53	-0.07	-0.11	-0.01
1	210	MORROW1	9	0.24	0.09	1987	0	224	CTILL		1.47	10	10.5	CORN	1	10	10	1	0	0	0	0	0.03	-1.27	0.34	18.57	0.01	0.33	0.15	9.06	-0.06	-5.66	-0.36	-15.1	-0.19	-8.67	-1.03	-44.36	-2.24	-37.67	-2.21	-55.46	-1.23	-25.82	-0.72	-24.86	-0.06	0.36	0
1	211	MORROW1	9	0.24	0.09	1988	0	224	CTILL		1.5	10	4.6	CORN	1	10	10	1	0	0	0	0	0.14	1.75	1.19	60.98	0.02	0.62	0.23	13.6	0	-0.17	0	2.48	-0.13	-7.7	-0.79	-35.78	-2.46	-38.98	-2.99	-88.93	-1.2	-21.9	-0.7	-23.56	0.28	7.91	0.46
1	212	MORROW1	9	0.24	0.09	1989	0	224	CTILL			10	9.6	CORN	1	10	10	1	0	0	0	0	0.07	0.58	0.72	33.44	-0.01	-2.72	-0.11	-3.99	0.02	0.73	0.21	10.81	-0.08	-4.39	-0.65	-28.22	-1.35	-23.34	-2.01	-50.81	-0.68	-15.03	-0.59	-19.67	-0.07	-1.53	-0.08
1	213	MORROW1	9	0.24	0.09	1990	0	224	CTILL		1.53	10	8.7	CORN	1	10	10	1	0	0	0	0	0.07	-2.84	0.68	30.23	-0.04	-6.08	-0.25	-9.82	0	-0.95	0.07	8.85	-0.19	-6.14	-1	-40.81	-2.04	-28.13	-1.71	-34.3	-1.14	-20.52	-0.78	-25.67	-0.17	-2.71	-0.09
1	214	MORROW1	9	0.24	0.09	1991	0	224	CTILL		1.52	10	6.8	CORN	1	10	10	1	0	0	0	0	0.22	7.03	1.47	64.19	0.01	0.41	0.09	5.58	-0.04	-2.29	-0.2	-8.14	-0.15	-4.89	-0.72	-27.79	-2.15	-36.61	-2.13	-60.33	-1.08	-20.43	-0.44	-13.34	0.28	8.74	0.15
1	215	MORROW1	9	0.24	0.09	1992	0	224	CTILL		1.52	10	10.5	CORN	1	10	10	1	0	0	0	0	0.02	-2.11	0.28	13.87	0.01	0.2	0.11	9.86	-0.04	-3.04	-0.3	-11.62	-0.08	-3.27	-0.51	-20.49	-1.61	-26.34	-1.82	-40.54	-0.89	-20.63	-0.76	-27.75	0	1.23	0.02
1	216	MORROW1	10	0.24	0.09	1	0	0	CTILL	1.4
1	217	MORROW1	10	0.24	0.09	1955	0	0	CTILL			10	2	CORN	1	10	10	1	0	0	0	0	25.41	12.28	59.29	28.64	0	0.05	0.01	0.6	0	-0.06	0	-0.1	-0.01	-0.3	-0.02	-1.61	-0.15	-3.35	-0.11	-5.85	-0.06	-1.42	-0.01	-0.48	-0.01	-0.1	0
1	218	MORROW1	10	0.24	0.09	1956	0	0	CTILL			10	1.9	CORN	1	10	10	1	0	0	0	0	0.01	0.03	0.09	3.73	0	-0.07	0.01	0.76	-0.01	-0.36	-0.02	-0.31	-0.03	-1.29	-0.12	-4.38	-0.54	-8.72	-0.46	-9.03	-0.32	-7.21	-0.23	-7.64	0	0.24	0.01
1	219	MORROW1	10	0.24	0.09	1957	0	0	CTILL			10	2.3	CORN	1	10	10	1	0	0	0	0	0.01	-1.67	0.1	4.33	0.01	0.15	0.07	2.92	-0.01	-1.38	-0.07	-2.67	-0.01	-1.09	-0.07	-2.4	-0.4	-5.1	-0.46	-10.17	-0.22	-3.62	-0.15	-5.1	-0.04	-0.64	-0.02
1	220	MORROW1	10	0.24	0.09	1958	0	0	CTILL			10	1.7	CORN	1	10	10	1	0	0	0	0	0.01	-0.24	0.08	3.38	0.01	0.21	0.05	2.25	0	0.02	0.01	0.5	-0.01	-0.58	-0.06	-2.12	-0.43	-7.67	-0.5	-12.96	-0.22	-4.68	-0.13	-3.93	-0.03	-0.4	-0.01
1	221	MORROW1	10	0.24	0.09	1959	0	0	CTILL			10	1.8	CORN	1	10	10	1	0	0	0	0	0.04	0.97	0.27	11.11	0	-0.04	0	0.5	-0.01	-0.69	-0.03	-0.93	-0.03	-1.69	-0.13	-4.94	-0.56	-8.78	-0.57	-14.65	-0.31	-5.62	-0.17	-5.7	0.04	1.11	0.04
1	222	MORROW1	10	0.24	0.09	1960	0	0	CTILL			10	2.9	CORN	1	10	10	1	0	0	0	0	0	-0.81	-0.01	-0.03	0	0.14	0.04	1.82	0	0.02	0	0.55	0	0.01	0	0.4	-0.34	-7.18	-0.53	-15.22	-0.14	-2.92	-0.05	-1.19	-0.03	-0.77	-0.02
1	223	MORROW1	10	0.24	0.09	1961	0	0	CTILL			10	2.4	CORN	1	10	10	1	0	0	0	0	0.03	0.95	0.19	7.5	0	-0.04	0	0.35	-0.01	-0.71	-0.05	-1.78	-0.03	-1.14	-0.13	-4.3	-0.45	-5.99	-0.26	-2.12	-0.28	-6.74	-0.23	-7.65	-0.07	-1.52	-0.04
1	224	MORROW1	10	0.24	0.09	1962	0	0	CTILL			10	2.2	CORN	1	10	10	1	0	0	0	0	0.02	0.7	0.13	4.98	0	-0.05	-0.01	0.34	0	-0.03	0.01	0.57	-0.01	-0.45	-0.04	-1.22	-0.44	-8.23	-0.42	-10.23	-0.26	-5.92	-0.14	-4.68	0	0.32	0.01
1	225	MORROW1	10	0.24	0.09	1963	0	0	CTILL			10	2.6	CORN	1	10	10	1	0	0	0	0	0.03	0.91	0.18	7.08	-0.01	-0.25	-0.02	-0.07	0	0.14	0.03	1.27	-0.05	-1.8	-0.21	-7.18	-0.55	-10.02	-0.41	-10.2	-0.22	-4.14	-0.03	-0.16	-0.01	-0.23	0.01
1	226	MORROW1	10	0.24	0.09	1964	0	0	CTILL			10	2.4	CORN	1	10	10	1	0	0	0	0	0.02	0.66	0.18	6.93	0	-0.12	0	0.46	0	-0.05	0	0.43	-0.01	-0.41	-0.05	-1.66	-0.29	-4.98	-0.39	-9.26	-0.11	-2.14	-0.02	0.25	-0.05	-1.38	-0.05
1	227	MORROW1	10	0.24	0.09	1965	0	0	CTILL			10	2.7	CORN	1	10	10	1	0	0	0	0	0.04	0.75	0.35	13.85	0	-0.11	0.01	1.14	0	-0.45	-0.01	-0.06	0	-0.29	-0.01	0.48	-0.5	-6.48	-0.8	-21.83	-0.27	-3.9	-0.2	-6.85	-0.02	-0.14	-0.01
1	228	MORROW1	10	0.24	0.09	1966	0	0	CTILL			10	3.4	CORN	1	10	10	1	0	0	0	0	0.02	0.24	0.14	5.28	0.02	0.46	0.08	2.96	-0.01	-0.2	-0.02	-0.48	-0.04	-1.09	-0.12	-4.16	-0.51	-7.6	-0.3	-4.7	-0.29	-6.27	-0.14	-4.25	-0.06	-1.22	-0.02
1	229	MORROW1	10	0.24	0.09	1967	0	0	CTILL		1.46	10	2.7	CORN	1	10	10	1	0	0	0	0	0.02	0.64	0.16	6.26	0	-0.02	0	0.74	0	0.06	0.01	0.76	-0.03	-1.08	-0.13	-4.51	-0.48	-8.29	-0.41	-9.54	-0.18	-3.61	-0.06	-1.46	-0.01	-0.22	0
1	230	MORROW1	10	0.24	0.09	1968	0	0	CTILL		1.47	10	2.4	CORN	1	10	10	1	0	0	0	0	0.01	0.21	0.07	3.56	0	0.11	0.03	1.43	0	-0.03	-0.01	0.23	-0.04	-1.79	-0.21	-7.89	-0.47	-8.07	-0.41	-8.53	-0.18	-3.97	-0.09	-2.34	-0.05	-1.14	-0.03
1	231	MORROW1	10	0.24	0.09	1969	0	0	CTILL		1.39	10	3.3	CORN	1	10	10	1	0	0	0	0	0.03	0.34	0.21	10.24	0	-0.05	0.03	1.73	-0.01	-1.38	-0.04	-1.47	-0.01	-1.4	-0.04	-1.19	-0.79	-11.73	-0.96	-27.25	-0.3	-5.13	-0.14	-4.96	0	0.23	0.02
1	232	MORROW1	10	0.24	0.09	1970	0	0	CTILL			10	2	CORN	1	10	10	1	0	0	0	0	0.01	0.35	0.08	3.45	0	-0.19	-0.01	0.16	0	-0.1	0.01	0.53	-0.01	-0.64	-0.06	-1.89	-0.46	-8.09	-0.48	-11.4	-0.17	-3.79	-0.07	-2	-0.03	-0.51	-0.01
1	233	MORROW1	10	0.24	0.09	1971	0	0	CTILL			10	3.3	CORN	1	10	10	1	0	0	0	0	0.02	-0.22	0.11	4.16	0.01	0.21	0.05	1.98	-0.01	-0.25	-0.02	-0.3	-0.02	-0.9	-0.07	-2.43	-0.72	-12.15	-0.62	-14.08	-0.3	-6.44	-0.14	-4.51	0.03	0.88	0.03
1	234	MORROW1	10	0.24	0.09	1972	0	0	CTILL			10	3.4	CORN	1	10	10	1	0	0	0	0	0.01	-0.33	0.11	5.01	0.01	0.33	0.07	3.16	0	-0.15	-0.01	-0.1	-0.02	-0.83	-0.08	-2.95	-0.55	-8.52	-0.46	-10.04	-0.23	-4.91	-0.12	-3.91	-0.04	-0.84	-0.02
1	235	MORROW1	10	0.24	0.09	1973	0	0	CTILL			10	2.9	CORN	1	10	10	1	0	0	0	0	0.01	0.34	0.1	4.4	0	-0.41	-0.01	0.11	0	-0.69	-0.02	-0.37	-0.09	-3.03	-0.35	-12.72	-0.57	-8.5	-0.26	-2.74	-0.26	-5.83	-0.11	-3.79	-0.07	-1.45	-0.02
1	236	MORROW1	10	0.24	0.09	1974	0	0	CTILL		1.35	10	2	CORN	1	10	10	1	0	0	0	0	0.05	1.45	0.2	7.69	0	0.04	0	0.55	-0.01	-0.19	-0.01	-0.12	-0.05	-1.46	-0.14	-4.82	-0.7	-11.72	-0.38	-7.76	-0.28	-5.92	-0.08	-2.11	-0.06	-1.19	-0.01
1	237	MORROW1	10	0.24	0.09	1975	0	0	CTILL			10	3.2	CORN	1	10	10	1	0	0	0	0	0.02	0.35	0.15	7.11	0	-0.02	0.01	1.47	0	0.02	0.01	1.15	-0.01	-0.77	-0.06	-2.03	-0.62	-9.74	-0.54	-11.45	-0.32	-7.79	-0.27	-11.77	-0.05	-0.84	-0.01
1	238	MORROW1	10	0.24	0.09	1976	0	0	CTILL			10	3	CORN	1	10	10	1	0	0	0	0	0.05	1.36	0.22	8.28	0.01	0.21	0.03	1.37	-0.02	-0.85	-0.08	-2.7	-0.05	-1.31	-0.14	-4.48	-0.59	-9.48	-0.25	-4.1	-0.25	-5.23	-0.07	-1.86	-0.06	-1.33	-0.02
1	239	MORROW1	10	0.24	0.09	1977	0	0	CTILL			10	2.6	CORN	1	10	10	1	0	0	0	0	0.01	0.03	0.07	3.2	-0.01	-0.81	-0.04	-0.53	0	-0.57	0.01	0.68	-0.06	-3.02	-0.28	-10.64	-0.62	-10.34	-0.45	-9.73	-0.29	-6.14	-0.14	-5.09	0	0.27	0.01
1	240	MORROW1	10	0.24	0.09	1978	0	0	CTILL			10	3.8	CORN	1	10	10	1	0	0	0	0	0.02	0.66	0.15	5.92	-0.01	-0.24	-0.02	-0.04	0	-0.05	0	0.77	0	-0.3	-0.01	-0.18	-0.58	-10.25	-0.57	-14.32	-0.24	-5.22	-0.12	-3.89	-0.01	-0.15	0
1	241	MORROW1	10	0.24	0.09	1979	0	0	CTILL			10	1.8	CORN	1	10	10	1	0	0	0	0	0.03	0.51	0.21	8.28	0	-0.4	-0.01	0.25	0	-0.26	0	0.37	-0.02	-0.89	-0.09	-2.89	-0.65	-9.3	-0.5	-9.01	-0.29	-6.52	-0.18	-6.59	0.04	1.04	0.06
1	242	MORROW1	10	0.24	0.09	1980	0	0	CTILL		1.33	10	2.6	CORN	1	10	10	1	0	0	0	0	0.01	-0.79	0.1	3.88	0.01	0.14	0.05	2.45	0	0.02	0.01	0.63	-0.01	-0.71	-0.06	-2.03	-0.55	-8.92	-0.57	-12.84	-0.26	-5.78	-0.2	-7.47	-0.04	-0.62	-0.01
1	243	MORROW1	10	0.24	0.09	1981	0	0	CTILL		1.34	10	3.2	CORN	1	10	10	1	0	0	0	0	0.02	0.15	0.14	5.69	0	0.05	0.03	1.26	-0.01	-0.42	-0.03	-0.71	-0.03	-1.33	-0.13	-4.88	-0.61	-10.15	-0.57	-14.07	-0.2	-3.72	-0.05	-0.88	-0.06	-1.25	-0.02
1	244	MORROW1	10	0.24	0.09	1982	0	0	CTILL		1.49	10	1.4	CORN	1	10	10	1	0	0	0	0	0.04	1.18	0.23	9.04	-0.01	-0.14	-0.03	0.22	0	-0.03	0	0.98	-0.02	-0.87	-0.07	-2.59	-0.68	-10.05	-0.46	-7.56	-0.38	-9.2	-0.3	-12.39	-0.03	-0.38	0
1	245	MORROW1	10	0.24	0.09	1983	0	0	CTILL		1.38	10	2.3	CORN	1	10	10	1	0	0	0	0	0.01	-0.3	0.08	3.44	0.01	0.2	0.06	2.46	-0.01	-0.45	-0.03	-1.17	-0.02	-0.6	-0.06	-2.04	-0.55	-7.83	-0.34	-4.62	-0.26	-6.47	-0.17	-6.18	-0.07	-1.52	-0.03
1	246	MORROW1	10	0.24	0.09	1984	0	0	CTILL		1.26	10	3.3	CORN	1	10	10	1	0	0	0	0	0.03	0.59	0.17	6.28	0	-0.05	0	0.65	-0.01	-0.38	-0.03	-0.86	0	0.16	0.03	1.47	-0.54	-8.73	-0.49	-10.1	-0.23	-5.55	-0.15	-4.94	0.02	0.58	0.03
1	247	MORROW1	10	0.24	0.09	1985	0	0	CTILL		1.37	10	3.7	CORN	1	10	10	1	0	0	0	0	0.01	-0.44	0.06	2.63	0	0.18	0.04	2.27	0	0.14	0.02	1.21	-0.05	-1.64	-0.21	-7.28	-0.63	-11.43	-0.47	-11.32	-0.24	-4.97	-0.06	-1.71	-0.04	-0.59	-0.01
1	248	MORROW1	10	0.24	0.09	1986	0	0	CTILL		1.32	10	2.9	CORN	1	10	10	1	0	0	0	0	0.03	0.74	0.19	9.23	0	-0.24	0.02	1.22	0	-0.01	0	0.84	-0.06	-2.44	-0.25	-10.57	-0.7	-12.1	-0.58	-15.26	-0.27	-5.47	-0.09	-2.84	-0.05	-0.9	-0.01
1	249	MORROW1	10	0.24	0.09	1987	0	0	CTILL		1.35	10	2.9	CORN	1	10	10	1	0	0	0	0	0.01	-0.15	0.06	2.79	0	0.1	0.02	1.34	-0.01	-1.1	-0.06	-2.27	-0.05	-1.91	-0.18	-6.74	-0.63	-10.54	-0.41	-8.2	-0.28	-6.09	-0.11	-3.47	-0.04	-0.71	-0.01
1	250	MORROW1	10	0.24	0.09	1988	0	0	CTILL		1.4	10	2.7	CORN	1	10	10	1	0	0	0	0	0.04	0.63	0.24	10.69	0.01	0.17	0.05	2.34	0	-0.02	0	0.42	-0.04	-1.73	-0.16	-6.25	-0.75	-11.76	-0.63	-15.43	-0.29	-5.7	-0.12	-3.76	0.06	1.54	0.08
1	251	MORROW1	10	0.24	0.09	1989	0	0	CTILL			10	3.3	CORN	1	10	10	1	0	0	0	0	0.01	0.2	0.13	4.86	0	-0.45	-0.02	-0.58	0	0.15	0.04	1.56	-0.02	-0.81	-0.11	-4.1	-0.33	-5.55	-0.37	-7.32	-0.13	-3.12	-0.09	-2.74	-0.03	-0.71	-0.02
1	252	MORROW1	10	0.24	0.09	1990	0	0	CTILL		1.46	10	2.8	CORN	1	10	10	1	0	0	0	0	0.02	-0.4	0.15	5.8	-0.01	-1.35	-0.05	-1.89	0	-0.16	0.02	1.68	-0.06	-1.7	-0.22	-7.82	-0.69	-10	-0.39	-6.41	-0.31	-6.13	-0.15	-4.65	-0.08	-1.55	-0.03
1	253	MORROW1	10	0.24	0.09	1991	0	0	CTILL		1.44	10	2.7	CORN	1	10	10	1	0	0	0	0	0.05	1.66	0.26	9.7	0	0.1	0.02	0.83	-0.01	-0.45	-0.03	-1.21	-0.04	-1.11	-0.12	-4.18	-0.58	-10.05	-0.38	-8.9	-0.24	-4.79	-0.07	-1.86	0.05	1.51	0.02
1	254	MORROW1	10	0.24	0.09	1992	0	0	CTILL		1.42	10	3.1	CORN	1	10	10	1	0	0	0	0	0	-0.33	0.05	2.13	0	0.08	0.02	1.5	-0.01	-0.62	-0.06	-1.78	-0.02	-0.76	-0.09	-3.15	-0.47	-7.57	-0.35	-6.12	-0.21	-5.04	-0.13	-4.07	-0.02	-0.44	-0.01
1	255	MORROW2	11	0.24	0.09	1	0	336	CTILL	1.88
1	256	MORROW2	11	0.24	0.09	1955	0	336	CTILL			10	6.1	CORN	1	10	10	1	0	0	0	0	80.59	46.05	188.03	107.46	0.01	0.62	0.02	2.77	0	-0.26	-0.01	-0.48	49.51	-1.61	154.26	-7.38	-13.66	-5.27	-71.19	2	-5.83	-3.64	-16.44	-5.63	1.39	5.39	0.24
1	257	MORROW2	11	0.24	0.09	1956	0	336	CTILL			10	8	CORN	1	10	10	1	0	0	0	0	0.05	0.17	0.42	18.45	0	-0.3	0.03	3.79	-0.01	-1.64	-0.11	-1.54	49.46	-5.43	153.83	-21.63	-14.22	-15.75	-49.93	4.61	-7.61	-24.89	-38.36	-55.37	1.49	5.26	2.16
1	258	MORROW2	11	0.24	0.09	1957	0	336	CTILL			10	7.6	CORN	1	10	10	1	0	0	0	0	0.06	-10.63	0.54	27.44	0.04	1.11	0.39	18.91	-0.05	-8.92	-0.42	-17.29	49.49	-6.73	154	-15.33	-14.45	-13.48	-57.3	-14.03	-7.23	-17.22	-30.11	-47.22	0.66	-1.31	-4.31
1	259	MORROW2	11	0.24	0.09	1958	0	336	CTILL			10	8.7	CORN	1	10	10	1	0	0	0	0	0.06	-1.8	0.44	20.68	0.04	1.29	0.26	13.85	0.01	0.09	0.05	3.1	49.49	-3.53	154.02	-13.05	-14.84	-22.1	-67.19	-27.47	-7.24	-21.35	-29.87	-41.08	1.08	1.23	-1.56
1	260	MORROW2	11	0.24	0.09	1959	0	336	CTILL			10	6	CORN	1	10	10	1	0	0	0	0	0.16	4.32	1.08	47.29	0	-0.24	0.01	2.15	-0.02	-3.6	-0.13	-3.99	49.45	-8.2	153.84	-21.04	-14.45	-16.95	-58.53	-12.61	-7.39	-18.83	-32.4	-43.94	2.19	7.93	6.35
1	261	MORROW2	11	0.24	0.09	1960	0	336	CTILL			10	7.5	CORN	1	10	10	1	0	0	0	0	0	-4.82	-0.04	-0.21	0.02	0.83	0.18	10	0	0.13	0.02	3.02	49.54	0.1	154.37	2.21	-14.73	-18.2	-81.92	-36.91	-6.24	-9.98	-17.34	-11.27	0.39	-2.21	-5.69
1	262	MORROW2	11	0.24	0.09	1961	0	336	CTILL			10	7.3	CORN	1	10	10	1	0	0	0	0	0.12	4.46	0.85	34.24	0	-0.2	0.01	1.61	-0.04	-3.32	-0.24	-8.18	52.07	-4.67	161.96	-19.65	-14.24	-6.05	-37.26	33.27	-7.82	-20.94	-39.42	-36.85	0.07	-5.77	-11.1
1	263	MORROW2	11	0.24	0.09	1962	0	336	CTILL			10	8.2	CORN	1	10	10	1	0	0	0	0	0.1	3.67	0.61	24.89	-0.01	-0.26	-0.07	1.71	0	-0.13	0.02	2.89	52.13	-2.14	162.35	-6.12	-15.19	-17.34	-66.61	-4.59	-7.95	-23.43	-40.28	-44.66	1.9	5.7	1.61
1	264	MORROW2	11	0.24	0.09	1963	0	336	CTILL			10	7.5	CORN	1	10	10	1	0	0	0	0	0.12	4.02	0.74	30.78	-0.02	-1.09	-0.09	-0.32	0.02	0.65	0.12	5.63	52	-7.14	161.7	-31.27	-14.73	-17.63	-56.28	0.81	-6.59	-11.92	-14.11	-1.15	0.82	0.02	-0.35
1	265	MORROW2	11	0.24	0.09	1964	0	336	CTILL			10	7.9	CORN	1	10	10	1	0	0	0	0	0.11	4.01	0.73	29.57	0	-0.55	0.02	2	0	-0.18	0	1.83	52.13	-2.04	162.32	-7.08	-14.66	-7.26	-68.05	1.4	-6.33	-5.99	-13.43	2.64	-0.34	-5.98	-14.06
1	266	MORROW2	11	0.24	0.09	1965	0	336	CTILL			10	10.2	CORN	1	10	10	1	0	0	0	0	0.17	4.24	1.29	54.75	0	-0.43	0.03	4.59	-0.01	-2.06	-0.06	-0.23	52.16	-1.29	162.51	1.94	-15.43	-12.53	-76.86	-33.06	-7.61	-14.25	-34.93	-50.56	1.34	2.31	-1.33
1	267	MORROW2	11	0.24	0.09	1966	0	336	CTILL			10	8.2	CORN	1	10	10	1	0	0	0	0	0.1	1.24	0.52	20.99	0.06	1.94	0.3	11.94	-0.02	-0.78	-0.07	-1.95	52.06	-3.85	162.08	-16.67	-14.49	-9.04	-47	22.05	-7.47	-16.92	-31.61	-19.71	0.28	-4.05	-8.19
1	268	MORROW2	11	0.24	0.09	1967	0	336	CTILL		1.53	10	8.6	CORN	1	10	10	1	0	0	0	0	0.1	3.24	0.64	27	0	-0.08	0.02	3.22	0.01	0.33	0.05	3.34	-0.09	-4.72	-0.52	-19.52	-1.72	-29.71	-1.61	-41.62	-0.76	-14.44	-0.28	-6.65	0.04	2.15	0.02
1	269	MORROW2	11	0.24	0.09	1968	0	336	CTILL		1.58	10	6.7	CORN	1	10	10	1	0	0	0	0	0.03	0.79	0.34	21.26	0.01	0.46	0.15	8.61	0	-0.21	-0.03	1.42	-0.13	-8.43	-1.08	-46.79	-1.58	-29.34	-2.04	-51.36	-0.77	-16.56	-0.51	-14.7	-0.11	-2.42	-0.1
1	270	MORROW2	11	0.24	0.09	1969	0	336	CTILL		1.57	10	8.7	CORN	1	10	10	1	0	0	0	0	0.1	1.1	0.95	50.23	0.01	-0.25	0.13	8.57	-0.03	-5.85	-0.2	-7.28	-0.03	-5.85	-0.16	-5.78	-2.44	-38.61	-4.14	-133.22	-1.02	-12.53	-0.48	-11.77	0.11	3.85	0.24
1	271	MORROW2	11	0.24	0.09	1970	0	336	CTILL			10	8.1	CORN	1	10	10	1	0	0	0	0	0.06	1.64	0.54	27.94	-0.02	-1.33	-0.09	1.31	0.01	-0.8	0.08	4.41	-0.06	-3.88	-0.38	-15.35	-2.01	-35.97	-3.1	-92.5	-0.92	-19.18	-0.53	-17.35	-0.03	0.48	0
1	272	MORROW2	11	0.24	0.09	1971	0	336	CTILL			10	8	CORN	1	10	10	1	0	0	0	0	0.06	-1.55	0.56	24.98	0.03	0.79	0.24	12.08	-0.02	-1.12	-0.11	-1.83	-0.06	-3.83	-0.36	-14.67	-2.3	-39.35	-3.05	-85.1	-1.18	-24.23	-0.84	-28.82	0.16	5.51	0.23
1	273	MORROW2	11	0.24	0.09	1972	0	336	CTILL			10	9	CORN	1	10	10	1	0	0	0	0	0.07	-3.35	0.72	37	0.06	1.54	0.47	23.77	-0.01	-0.98	-0.07	-0.75	-0.1	-4.65	-0.53	-21.98	-2.35	-34.97	-2.79	-75.15	-1.22	-23.49	-0.84	-31.23	-0.07	-0.31	0
1	274	MORROW2	11	0.24	0.09	1973	0	336	CTILL			10	8.9	CORN	1	10	10	1	0	0	0	0	0.05	1.28	0.5	27.41	-0.02	-2.13	-0.07	0.72	-0.02	-3.45	-0.08	-2.31	-0.33	-13.1	-1.83	-78.21	-1.98	-28.92	-1.24	-17.53	-1.13	-23.87	-0.67	-24.73	-0.19	-3.48	-0.09
1	275	MORROW2	11	0.24	0.09	1974	0	336	CTILL		1.63	10	6.2	CORN	1	10	10	1	0	0	0	0	0.17	5.58	1.09	48.13	0	0.09	0.01	3.5	-0.02	-0.89	-0.08	-0.77	-0.18	-5.77	-0.76	-30.18	-2.33	-38.17	-1.94	-49.37	-1.16	-22.57	-0.47	-14.05	-0.1	-1.05	-0.02
1	276	MORROW2	11	0.24	0.09	1975	0	336	CTILL			10	9.2	CORN	1	10	10	1	0	0	0	0	0.08	0.66	0.77	41.21	0	-0.33	0.04	8.61	0	-0.05	0.04	6.76	-0.05	-3.72	-0.3	-11.76	-2.04	-31.85	-2.56	-66.28	-1.3	-29.56	-1.51	-70.67	-0.07	0.21	-0.01
1	277	MORROW2	11	0.24	0.09	1976	0	336	CTILL			10	6.5	CORN	1	10	10	1	0	0	0	0	0.19	5.36	1.21	55.46	0.03	0.87	0.18	9.36	-0.09	-3.76	-0.45	-18.2	-0.19	-5.09	-0.75	-30.02	-2.03	-31.97	-1.29	-28.34	-1.07	-20.98	-0.43	-13.21	-0.16	-2.75	-0.06
1	278	MORROW2	11	0.24	0.09	1977	0	336	CTILL			10	6.8	CORN	1	10	10	1	0	0	0	0	0.04	-0.11	0.35	18.1	-0.03	-3.82	-0.18	-3.06	0	-2.73	0.06	3.93	-0.22	-12.73	-1.36	-59.65	-2.06	-33.8	-2.11	-55.87	-1.17	-23.68	-0.8	-30.43	0.11	4.49	0.1
1	279	MORROW2	11	0.24	0.09	1978	0	336	CTILL			10	10.5	CORN	1	10	10	1	0	0	0	0	0.1	2.78	0.84	40.46	-0.02	-1.33	-0.13	-0.25	-0.01	-0.39	-0.01	5.36	-0.02	-1.56	-0.07	-1.15	-2.16	-38.14	-3.05	-97.67	-1.08	-22.28	-0.75	-27.9	0.02	1.77	0.07
1	280	MORROW2	11	0.24	0.09	1979	0	336	CTILL			10	7.8	CORN	1	10	10	1	0	0	0	0	0.13	1.54	1.07	49.36	-0.01	-2.07	-0.03	1.46	-0.01	-1.34	-0.01	2.28	-0.08	-3.89	-0.45	-17.12	-2.22	-30.7	-2.45	-53.91	-1.23	-25.2	-1.06	-40.98	0.21	6.22	0.39
1	281	MORROW2	11	0.24	0.09	1980	0	336	CTILL		1.43	10	4.7	CORN	1	10	10	1	0	0	0	0	0.05	-5	0.54	25.5	0.03	0.49	0.29	16.2	0	0.07	0.05	4.23	-0.05	-3.74	-0.36	-13.41	-2.11	-34.23	-3.01	-84.45	-1.22	-25.59	-1.25	-51.34	-0.03	0.87	0.02
1	282	MORROW2	11	0.24	0.09	1981	0	336	CTILL		1.53	10	10.4	CORN	1	10	10	1	0	0	0	0	0.09	-0.04	0.86	38.89	0.01	0.12	0.15	8.76	-0.03	-2.37	-0.16	-4.9	-0.13	-6.68	-0.78	-33.37	-2.41	-39.3	-3.3	-97.97	-0.99	-16.26	-0.33	-6.73	-0.18	-3.25	-0.1
1	283	MORROW2	11	0.24	0.09	1982	0	336	CTILL		1.68	10	12.5	CORN	1	10	10	1	0	0	0	0	0.14	4.21	1.05	48.81	-0.02	-0.65	-0.12	1.22	-0.01	-0.18	-0.01	5.44	-0.07	-3.36	-0.34	-14.02	-2.03	-29.9	-1.96	-41.17	-1.39	-32.62	-1.54	-69.47	0.05	3.08	0.07
1	284	MORROW2	11	0.24	0.09	1983	0	336	CTILL		1.62	10	6.9	CORN	1	10	10	1	0	0	0	0	0.04	-2.13	0.46	22.8	0.04	0.67	0.35	16.32	-0.04	-2.14	-0.19	-7.74	-0.07	-2.57	-0.35	-13.49	-1.92	-26.41	-1.77	-30.91	-1.14	-25.82	-1.08	-41.95	-0.19	-3.72	-0.14
1	285	MORROW2	11	0.24	0.09	1984	0	336	CTILL		1.57	10	8.9	CORN	1	10	10	1	0	0	0	0	0.13	2.18	1.03	42.48	-0.01	-0.43	0	4.51	-0.04	-2.05	-0.18	-5.79	0.02	0.67	0.17	10.07	-2.16	-34.28	-2.76	-69	-1.15	-25.13	-0.98	-34.85	0.12	4.36	0.2
1	286	MORROW2	11	0.24	0.09	1985	0	336	CTILL		1.6	10	11.2	CORN	1	10	10	1	0	0	0	0	0.03	-2.36	0.31	15.28	0.02	0.58	0.2	13.35	0.01	0.53	0.11	7.23	-0.17	-6.2	-1.06	-42.51	-1.98	-35.95	-2.3	-67.2	-0.91	-18.07	-0.36	-10.71	-0.01	1.46	0.01
1	287	MORROW2	11	0.24	0.09	1986	0	336	CTILL		1.59	10	12.1	CORN	1	10	10	1	0	0	0	0	0.1	2.54	0.89	49.94	0.01	-1.15	0.11	6.79	0	-0.09	0.02	4.64	-0.19	-9.59	-1.19	-57.05	-2.22	-37.58	-2.65	-83.94	-1.06	-19.76	-0.49	-16.73	-0.07	0.02	-0.01
1	288	MORROW2	11	0.24	0.09	1987	0	336	CTILL		1.61	10	10.9	CORN	1	10	10	1	0	0	0	0	0.03	-1.22	0.34	18.82	0.01	0.33	0.15	9.18	-0.06	-5.53	-0.36	-15.3	-0.19	-8.46	-1.03	-44.95	-2.24	-36.81	-2.21	-56.21	-1.23	-25.3	-0.72	-25.19	-0.06	0.5	0
1	289	MORROW2	11	0.24	0.09	1988	0	336	CTILL		1.65	10	5.6	CORN	1	10	10	1	0	0	0	0	0.14	1.78	1.19	61.67	0.02	0.62	0.23	13.76	0	-0.16	0	2.51	-0.13	-7.54	-0.79	-36.19	-2.46	-38.2	-2.99	-89.96	-1.2	-21.48	-0.7	-23.83	0.28	7.94	0.46
1	290	MORROW2	11	0.24	0.09	1989	0	336	CTILL		1.72	10	10.8	CORN	1	10	10	1	0	0	0	0	0.07	0.61	0.72	33.76	-0.01	-2.67	-0.11	-4.03	0.02	0.73	0.21	10.91	-0.08	-4.31	-0.65	-28.49	-1.35	-22.94	-2.01	-51.31	-0.68	-14.78	-0.59	-19.86	-0.07	-1.43	-0.08
1	291	MORROW2	11	0.24	0.09	1990	0	336	CTILL		1.64	10	10.9	CORN	1	10	10	1	0	0	0	0	0.07	-2.75	0.68	30.56	-0.04	-5.95	-0.25	-9.93	0	-0.92	0.07	8.95	-0.19	-6.01	-1	-41.26	-2.04	-27.56	-1.71	-34.69	-1.14	-20.17	-0.78	-25.95	-0.17	-2.58	-0.09
1	292	MORROW2	11	0.24	0.09	1991	0	336	CTILL		1.56	10	7.7	CORN	1	10	10	1	0	0	0	0	0.22	6.99	1.47	64.85	0.01	0.41	0.09	5.64	-0.04	-2.25	-0.2	-8.22	-0.15	-4.79	-0.72	-28.08	-2.15	-35.98	-2.13	-60.95	-1.08	-20.09	-0.44	-13.48	0.28	8.78	0.15
1	293	MORROW2	11	0.24	0.09	1992	0	336	CTILL		1.71	10	12.1	CORN	1	10	10	1	0	0	0	0	0.02	-2.06	0.28	14	0.01	0.21	0.11	9.95	-0.04	-2.99	-0.3	-11.73	-0.08	-3.2	-0.51	-20.68	-1.61	-25.89	-1.82	-40.93	-0.89	-20.31	-0.76	-28.01	0	1.32	0.02
1	294	MORROW2	12	0.24	0.09	1	4.5	0	CTILL	1.88
1	295	MORROW2	12	0.24	0.09	1955	4.5	0	CTILL			10	4.7	CORN	1	10	10	1	1	4	4	3	80.59	46.05	188.03	107.46	0.01	0.62	0.02	2.77	0	-0.26	-0.01	-0.48	64.8945	0	131.756	0	-13.66	-5.27	-71.19	2	-5.83	-3.64	-16.44	-5.63	1.39	5.39	0.24
1	296	MORROW2	12	0.24	0.09	1956	4.5	0	CTILL			10	5.8	CORN	1	10	10	1	1	4	4	3	0.05	0.17	0.42	18.45	0	-0.3	0.03	3.79	-0.01	-1.64	-0.11	-1.54	-0.69	0	-0.1	0	-14.22	-15.75	-49.93	4.61	-7.61	-24.89	-38.36	-55.37	1.49	5.26	2.16
1	297	MORROW2	12	0.24	0.09	1957	4.5	0	CTILL			10	4.2	CORN	1	10	10	1	1	4	4	3	0.06	-10.63	0.54	27.44	0.04	1.11	0.39	18.91	-0.05	-8.92	-0.42	-17.29	64.8945	0	131.756	0	-14.45	-13.48	-57.3	-14.03	-7.23	-17.22	-30.11	-47.22	0.66	-1.31	-4.31
1	298	MORROW2	12	0.24	0.09	1958	4.5	0	CTILL			10	4.2	CORN	1	10	10	1	1	4	4	3	0.06	-1.8	0.44	20.68	0.04	1.29	0.26	13.85	0.01	0.09	0.05	3.1	-0.79	0	-0.11	0	-14.84	-22.1	-67.19	-27.47	-7.24	-21.35	-29.87	-41.08	1.08	1.23	-1.56
1	299	MORROW2	12	0.24	0.09	1959	4.5	0	CTILL			10	4.4	CORN	1	10	10	1	1	4	4	3	0.16	4.32	1.08	47.29	0	-0.24	0.01	2.15	-0.02	-3.6	-0.13	-3.99	64.8945	0	131.756	0	-14.45	-16.95	-58.53	-12.61	-7.39	-18.83	-32.4	-43.94	2.19	7.93	6.35
1	300	MORROW2	12	0.24	0.09	1960	4.5	0	CTILL			10	4.7	CORN	1	10	10	1	1	4	4	3	0	-4.82	-0.04	-0.21	0.02	0.83	0.18	10	0	0.13	0.02	3.02	-0.71	0	-0.12	0	-14.73	-18.2	-81.92	-36.91	-6.24	-9.98	-17.34	-11.27	0.39	-2.21	-5.69
1	301	MORROW2	12	0.24	0.09	1961	4.5	0	CTILL			10	4.3	CORN	1	10	10	1	1	4	4	3	0.12	4.46	0.85	34.24	0	-0.2	0.01	1.61	-0.04	-3.32	-0.24	-8.18	64.8945	0	131.756	0	-14.24	-6.05	-37.26	33.27	-7.82	-20.94	-39.42	-36.85	0.07	-5.77	-11.1
1	302	MORROW2	12	0.24	0.09	1962	4.5	0	CTILL			10	4.6	CORN	1	10	10	1	1	4	4	3	0.1	3.67	0.61	24.89	-0.01	-0.26	-0.07	1.71	0	-0.13	0.02	2.89	-0.88	0	-0.14	0	-15.19	-17.34	-66.61	-4.59	-7.95	-23.43	-40.28	-44.66	1.9	5.7	1.61
1	303	MORROW2	12	0.24	0.09	1963	4.5	0	CTILL			10	5.2	CORN	1	10	10	1	1	4	4	3	0.12	4.02	0.74	30.78	-0.02	-1.09	-0.09	-0.32	0.02	0.65	0.12	5.63	64.8945	0	131.756	0	-14.73	-17.63	-56.28	0.81	-6.59	-11.92	-14.11	-1.15	0.82	0.02	-0.35
1	304	MORROW2	12	0.24	0.09	1964	4.5	0	CTILL			10	4.3	CORN	1	10	10	1	1	4	4	3	0.11	4.01	0.73	29.57	0	-0.55	0.02	2	0	-0.18	0	1.83	-0.9	0	-0.18	0	-14.66	-7.26	-68.05	1.4	-6.33	-5.99	-13.43	2.64	-0.34	-5.98	-14.06
1	305	MORROW2	12	0.24	0.09	1965	4.5	0	CTILL			10	6.4	CORN	1	10	10	1	1	4	4	3	0.17	4.24	1.29	54.75	0	-0.43	0.03	4.59	-0.01	-2.06	-0.06	-0.23	64.8945	0	131.756	0	-15.43	-12.53	-76.86	-33.06	-7.61	-14.25	-34.93	-50.56	1.34	2.31	-1.33
1	306	MORROW2	12	0.24	0.09	1966	4.5	0	CTILL			10	5.4	CORN	1	10	10	1	1	4	4	3	0.1	1.24	0.52	20.99	0.06	1.94	0.3	11.94	-0.02	-0.78	-0.07	-1.95	-0.19	0	-0.02	0	-14.49	-9.04	-47	22.05	-7.47	-16.92	-31.61	-19.71	0.28	-4.05	-8.19
1	307	MORROW2	12	0.24	0.09	1967	0	0	CTILL		1.86	10	6.4	CORN	1	10	10	1	0	0	0	0	0.1	3.24	0.64	27	0	-0.08	0.02	3.22	0.01	0.33	0.05	3.34	64.8945	0	131.756	0	-17.67	-13.24	-66.66	7.96	-6.38	-11.24	-19.27	-10.46	0.8	0.43	-1.55
1	308	MORROW2	12	0.24	0.09	1968	0	0	CTILL		1.84	10	7.5	CORN	1	10	10	1	0	0	0	0	0.04	1.08	0.28	16.71	0.02	0.56	0.13	6.76	0	-0.18	-0.02	1.12	0	0	0	0	-17.33	-12.9	-57.11	13.7	-6.58	-13.43	-22.78	-18.5	0.14	-4.26	-8.21
1	309	MORROW2	12	0.24	0.09	1969	0	0	CTILL		1.86	10	8.5	CORN	1	10	10	1	0	0	0	0	0.11	1.64	0.83	40.03	0.01	-0.19	0.11	6.83	-0.02	-6.18	-0.17	-5.81	0	0	0	0	-19.04	-24.86	-81.99	-39.7	-6.93	-17.95	-24.07	-37.93	1.33	3.18	2.16
1	310	MORROW2	12	0.24	0.09	1970	0	0	CTILL			10	8	CORN	1	10	10	1	0	0	0	0	0.05	1.79	0.33	14.52	-0.01	-0.98	-0.05	0.68	0.01	-0.51	0.05	2.28	0	0	0	0	-18.06	-14.8	-77.62	0.48	-6.54	-13.86	-22.88	-18.65	0.81	0.01	-2.74
1	311	MORROW2	12	0.24	0.09	1971	0	0	CTILL			10	9.2	CORN	1	10	10	1	0	0	0	0	0.07	-1.14	0.47	18.99	0.03	0.94	0.2	9.19	-0.02	-1.1	-0.1	-1.39	0	0	0	0	-18.61	-23.33	-71.71	-5.08	-7.16	-22.12	-29	-36.37	1.57	5.31	5.29
1	312	MORROW2	12	0.24	0.09	1972	0	0	CTILL			10	10	CORN	1	10	10	1	0	0	0	0	0.07	-2.23	0.45	20.04	0.05	1.61	0.29	12.83	-0.01	-0.81	-0.04	-0.4	0	0	0	0	-18.15	-15.34	-66.98	10.95	-7.04	-18.43	-28.96	-28.61	0.62	-1.91	-4.28
1	313	MORROW2	12	0.24	0.09	1973	0	0	CTILL			10	9.3	CORN	1	10	10	1	0	0	0	0	0.05	1.48	0.36	17.27	-0.01	-1.92	-0.05	0.45	-0.01	-3.13	-0.06	-1.46	0	0	0	0	-16.78	-11.38	-35.33	37.86	-6.99	-19.29	-27.22	-23.06	0.12	-5.63	-8.04
1	314	MORROW2	12	0.24	0.09	1974	0	0	CTILL		1.84	10	6.6	CORN	1	10	10	1	0	0	0	0	0.18	6.23	0.9	35.69	0	0.15	0.01	2.6	-0.02	-0.84	-0.07	-0.57	0	0	0	0	-18.15	-22.11	-61.43	12.72	-6.88	-19.75	-23.42	-18.19	0.48	-3.6	-4.91
1	315	MORROW2	12	0.24	0.09	1975	0	0	CTILL			10	10.1	CORN	1	10	10	1	0	0	0	0	0.08	1.15	0.5	23.83	0	-0.16	0.03	4.98	0	0.05	0.03	3.92	0	0	0	0	-18.04	-13.73	-65.19	14.57	-7.71	-24.82	-44.75	-62.2	0.86	-1.06	-3.6
1	316	MORROW2	12	0.24	0.09	1976	0	0	CTILL			10	8.5	CORN	1	10	10	1	0	0	0	0	0.19	5.93	0.92	36.78	0.03	0.95	0.13	6.19	-0.08	-3.53	-0.34	-12.05	0	0	0	0	-17.25	-14.03	-46.66	28.25	-6.86	-17.01	-25.04	-15.21	0.19	-4.92	-7.38
1	317	MORROW2	12	0.24	0.09	1977	0	0	CTILL			10	7.1	CORN	1	10	10	1	0	0	0	0	0.04	0.09	0.27	12.24	-0.02	-3.63	-0.14	-2.06	0	-2.53	0.05	2.64	0	0	0	0	-17.52	-17.08	-53.56	15.6	-7.35	-21.87	-33.5	-42.68	1.78	4.91	1.77
1	318	MORROW2	12	0.24	0.09	1978	0	0	CTILL			10	11.1	CORN	1	10	10	1	0	0	0	0	0.1	3.02	0.58	23.82	-0.02	-1.15	-0.09	-0.15	0	-0.24	-0.01	3.16	0	0	0	0	-18.47	-19.57	-78.22	-4.73	-6.91	-17.62	-27.11	-27.09	0.99	0.73	-0.94
1	319	MORROW2	12	0.24	0.09	1979	0	0	CTILL			10	7.3	CORN	1	10	10	1	0	0	0	0	0.13	2.05	0.8	32.36	-0.01	-1.88	-0.02	0.96	0	-1.19	-0.01	1.49	0	0	0	0	-18.21	-14.42	-61.82	17.26	-7.25	-21.38	-31.56	-35.57	1.6	5.67	9.38
1	320	MORROW2	12	0.24	0.09	1980	0	0	CTILL		1.78	10	1.9	CORN	1	10	10	1	0	0	0	0	0.05	-3.59	0.34	13.73	0.03	0.64	0.18	8.66	0	0.12	0.03	2.25	0	0	0	0	-18.1	-14.3	-70.79	7.31	-7.35	-19.79	-37.44	-45.12	0.89	-0.28	-3.1
1	321	MORROW2	12	0.24	0.09	1981	0	0	CTILL		1.74	10	10.8	CORN	1	10	10	1	0	0	0	0	0.09	0.43	0.6	24.3	0.02	0.22	0.11	5.48	-0.02	-2.19	-0.11	-3.07	0	0	0	0	-18.41	-21.36	-75.02	-10.24	-6.25	-12.48	-14.7	-7.67	0.09	-5.43	-7.02
1	322	MORROW2	12	0.24	0.09	1982	0	0	CTILL		1.86	10	12	CORN	1	10	10	1	0	0	0	0	0.14	4.56	0.78	32.1	-0.02	-0.55	-0.09	0.8	-0.01	-0.06	-0.01	3.56	0	0	0	0	-17.94	-12.59	-57.95	25.13	-8.05	-28.73	-50.93	-69.37	1.37	1.99	-0.71
1	323	MORROW2	12	0.24	0.09	1983	0	0	CTILL		1.91	10	4.4	CORN	1	10	10	1	0	0	0	0	0.05	-1.48	0.35	14.89	0.04	0.9	0.26	10.69	-0.03	-1.97	-0.14	-5.07	0	0	0	0	-17.77	-10	-55.7	28.94	-7.3	-21	-35.34	-33.78	0.01	-6.11	-10.33
1	324	MORROW2	12	0.24	0.09	1984	0	0	CTILL		1.84	10	8.6	CORN	1	10	10	1	0	0	0	0	0.12	2.68	0.66	24.93	0	-0.25	0	2.63	-0.02	-1.7	-0.12	-3.4	0	0	0	0	-18.36	-15.83	-74.33	8.8	-7.06	-18.99	-30.53	-27.25	1.31	3.56	4
1	325	MORROW2	12	0.24	0.09	1985	0	0	CTILL		1.92	10	11.5	CORN	1	10	10	1	0	0	0	0	0.03	-1.79	0.22	9.99	0.02	0.79	0.15	8.7	0.01	0.61	0.08	4.7	0	0	0	0	-17.73	-18.35	-67.17	2.34	-6.51	-15.23	-21.11	-17.85	1.03	0.81	-1.88
1	326	MORROW2	12	0.24	0.09	1986	0	0	CTILL		1.9	10	11.5	CORN	1	10	10	1	0	0	0	0	0.11	3.12	0.76	37.97	0.01	-1.06	0.09	5.16	0	-0.03	0.02	3.53	0	0	0	0	-18.03	-21.55	-63.89	-4.08	-6.83	-18.72	-23.85	-29.48	0.69	-1.88	-3.66
1	327	MORROW2	12	0.24	0.09	1987	0	0	CTILL		1.75	10	10.6	CORN	1	10	10	1	0	0	0	0	0.03	-0.74	0.23	10.89	0.01	0.4	0.1	5.29	-0.04	-4.72	-0.24	-8.85	0	0	0	0	-17.52	-16.31	-55.29	17.9	-7.22	-21.19	-31.78	-33.17	1.02	-0.05	-2.36
1	328	MORROW2	12	0.24	0.09	1988	0	0	CTILL		1.76	10	3.5	CORN	1	10	10	1	0	0	0	0	0.14	2.31	0.95	42.83	0.03	0.71	0.18	9.56	0	-0.12	0	1.74	0	0	0	0	-18.44	-20.75	-66.23	-1.36	-7.03	-19.18	-25.86	-31.19	1.96	8.51	12.83
1	329	MORROW2	12	0.24	0.09	1989	0	0	CTILL		1.88	10	9.8	CORN	1	10	10	1	0	0	0	0	0.06	1.18	0.38	15.23	-0.01	-1.91	-0.06	-1.81	0.02	0.76	0.11	4.9	0	0	0	0	-16.94	-2.89	-62.04	22.75	-6.48	-8.45	-26.08	-14.4	0.34	-1.69	-7.15
1	330	MORROW2	12	0.24	0.09	1990	0	0	CTILL		1.86	10	11.2	CORN	1	10	10	1	0	0	0	0	0.08	-2.64	0.63	26.14	-0.04	-6.46	-0.23	-8.49	0	-0.83	0.07	7.65	0	0	0	0	-17.65	-13.69	-47.76	26.87	-7.22	-18.94	-30.15	-32.66	0.07	-5.69	-8.68
1	331	MORROW2	12	0.24	0.09	1991	0	0	CTILL		1.87	10	7.5	CORN	1	10	10	1	0	0	0	0	0.2	7.1	0.93	34.29	0.01	0.44	0.06	2.96	-0.03	-1.84	-0.13	-4.32	0	0	0	0	-17.65	-15.01	-66.79	10.82	-6.84	-15.45	-26.46	-20.33	2.65	10.7	7.02
1	332	MORROW2	12	0.24	0.09	1992	0	0	CTILL		1.93	10	12.5	CORN	1	10	10	1	0	0	0	0	0.03	-1.57	0.21	9.4	0.01	0.37	0.08	6.67	-0.03	-2.73	-0.23	-7.86	0	0	0	0	-17.25	-8.98	-55.1	23.21	-6.98	-16.6	-31.67	-30.63	0.78	-0.08	-3.5
1	333	MORROW4	15	0.24	0.09	1	0	0	CTILL	1.78
1	334	MORROW4	15	0.24	0.09	1955	0	224	CTILL			10	6.1	CORN	1	10	10	1	0	0	0	0	19.63	9.31	45.81	21.73	0	0.05	0	0.31	0	-0.02	0	-0.05	-0.01	-0.18	-0.01	-0.83	-0.16	-2.4	-0.04	-3	-0.06	-1.01	0	-0.25	0	0.17	0
1	335	MORROW4	15	0.24	0.09	1956	0	0	CTILL			10	4.3	SOYBEAN	2	9	9	1	0	0	0	0	0.03	-0.15	0.3	13.01	0	-0.25	0.02	2.66	-0.01	-1.08	-0.08	-1.09	-0.07	-3.57	-0.39	-15.28	-1.35	-21.45	-1.49	-31.71	-0.25	-8.16	-0.58	-24.59	0.13	4.6	0.18
1	336	MORROW4	15	0.24	0.09	1957	0	224	CTILL			10	7.8	CORN	1	10	10	1	0	0	0	0	0.02	0.57	0.03	1.53	0.01	0.5	0.02	1.02	-0.02	-0.6	-0.02	-0.94	-0.02	-0.57	-0.02	-0.84	-0.71	-11.5	-0.12	-3.58	-0.38	-8.66	-0.04	-1.79	-0.05	-0.91	0
1	337	MORROW4	15	0.24	0.09	1958	0	0	CTILL			10	6.4	SOYBEAN	2	9	9	1	0	0	0	0	0.03	-1.31	0.33	15.6	0.02	0.68	0.19	10.39	0	0.02	0.03	2.32	-0.04	-2.19	-0.25	-9.78	-1.41	-25	-2.08	-59.68	-0.19	-5.78	-0.38	-16	0	1.38	0.02
1	338	MORROW4	15	0.24	0.09	1959	0	224	CTILL			10	5.7	CORN	1	10	10	1	0	0	0	0	0.07	2.39	0.05	2.18	0	0.09	0	0.1	-0.01	-0.23	-0.01	-0.18	-0.05	-1.16	-0.02	-0.97	-1	-17.23	-0.11	-2.89	-0.55	-11.68	-0.03	-1.12	0.09	3.1	0.01
1	339	MORROW4	15	0.24	0.09	1960	0	0	CTILL			10	2.6	SOYBEAN	2	9	9	1	0	0	0	0	-0.01	-4.16	-0.04	-0.21	0.02	0.47	0.18	10.03	0	0.04	0.02	3.03	0	0.02	0.01	2.22	-1.37	-28.05	-2.72	-83.34	-0.06	-1.97	-0.09	-3.71	-0.14	-2.42	-0.13
1	340	MORROW4	15	0.24	0.09	1961	0	224	CTILL		1.85	10	7.2	CORN	1	10	10	1	0	0	0	0	0.07	2.26	0.06	2.61	0	0.08	0	0.12	-0.02	-0.6	-0.02	-0.62	-0.07	-1.45	-0.04	-1.5	-1.01	-12.61	-0.08	-0.74	-0.63	-14.78	-0.07	-2.68	-0.1	-2.37	-0.01
1	341	MORROW4	15	0.24	0.09	1962	0	0	CTILL			10	3.9	SOYBEAN	2	9	9	1	0	0	0	0	0.07	2.43	0.59	25.12	-0.01	-0.27	-0.06	1.72	0	-0.21	0.02	2.89	-0.04	-1.8	-0.18	-6.15	-1.53	-28.01	-1.93	-51.33	-0.3	-9.51	-0.56	-22.53	0.09	4.23	0.09
1	342	MORROW4	15	0.24	0.09	1963	0	224	CTILL			10	8.6	CORN	1	10	10	1	0	0	0	0	0.07	2.11	0.05	2.24	-0.01	-0.07	-0.01	-0.02	0.01	0.35	0.01	0.4	-0.1	-2.34	-0.06	-2.26	-1.13	-18.74	-0.11	-3.22	-0.46	-7.83	-0.01	-0.06	0	0.2	0
1	343	MORROW4	15	0.24	0.09	1964	0	0	CTILL			10	2.9	SOYBEAN	2	9	9	1	0	0	0	0	0.1	2.73	0.96	40.52	0	-0.66	0.02	2.74	0	-0.29	0	2.5	-0.04	-1.99	-0.29	-9.7	-1.36	-20.88	-2.14	-54.23	0.01	-0.25	0.1	4.43	-0.24	-5.35	-0.37
1	344	MORROW4	15	0.24	0.09	1965	0	224	CTILL			10	9.8	CORN	1	10	10	1	0	0	0	0	0.1	3.42	0.15	6.76	0	0.23	0	0.56	-0.01	-0.05	-0.01	-0.03	-0.01	0.09	0	0.24	-1.18	-19.22	-0.35	-10.63	-0.61	-12.98	-0.09	-3.35	-0.01	0.75	0
1	345	MORROW4	15	0.24	0.09	1966	0	0	CTILL			10	3.8	SOYBEAN	2	9	9	1	0	0	0	0	0.07	0.25	0.54	22.78	0.05	1.48	0.31	12.98	-0.02	-0.76	-0.07	-2.12	-0.11	-3.71	-0.47	-18.13	-1.59	-24.08	-1.18	-20.69	-0.21	-7.77	-0.35	-15.17	-0.2	-3.53	-0.13
1	346	MORROW4	15	0.24	0.09	1967	0	224	CTILL		2.07	10	8.9	CORN	1	10	10	1	0	0	0	0	0.06	2.08	0.07	2.66	0	0.22	0	0.31	0	0.24	0	0.32	-0.05	-1.43	-0.06	-1.91	-0.91	-16.1	-0.17	-4.04	-0.41	-8.1	-0.03	-0.62	0.01	0.66	0
1	347	MORROW4	15	0.24	0.09	1968	0	0	CTILL		1.8	10	3.3	SOYBEAN	2	10	10	1	0	0	0	0	0.03	0.64	0.33	19.87	0.01	0.39	0.15	8.05	0	-0.2	-0.03	1.33	-0.13	-7.8	-1.04	-43.76	-0.24	-7.1	-1.28	-48.71	-4.68	-57.23	-1.56	-12.52	-0.01	-4.94	-0.01
1	348	MORROW4	15	0.24	0.09	1969	0	224	CTILL		1.97	10	8.8	CORN	1	10	10	1	0	0	0	0	0.02	0.41	0.54	18.96	0	-0.02	0.07	3.19	0	-1.19	-0.11	-2.72	-0.01	-1.19	-0.09	-2.19	-0.48	-9.22	-2.34	-50.19	-0.22	-4.45	-0.4	-9.29	0.03	1.24	0.09
1	349	MORROW4	15	0.24	0.09	1970	0	0	CTILL			10	3.2	SOYBEAN	2	10	10	1	0	0	0	0	0.05	1.42	0.49	24.17	-0.02	-1.22	-0.08	1.13	0	-0.75	0.07	3.81	-0.06	-3.57	-0.34	-13.27	-0.44	-11.62	-2.12	-80.67	-5.34	-63.22	-1.49	-13.78	-0.01	-3.87	-0.01
1	350	MORROW4	15	0.24	0.09	1971	0	224	CTILL			10	8.4	CORN	1	10	10	1	0	0	0	0	0.01	-0.14	0.31	9.4	0.01	0.22	0.13	4.47	0	-0.22	-0.06	-0.68	-0.01	-0.78	-0.2	-5.48	-0.5	-9.24	-1.66	-31.67	-0.25	-5.63	-0.44	-10.26	0.04	1.7	0.12
1	351	MORROW4	15	0.24	0.09	1972	0	0	CTILL			10	3.6	SOYBEAN	2	10	10	1	0	0	0	0	0.07	-3.31	0.67	33.1	0.06	1.36	0.44	21.29	-0.01	-0.93	-0.06	-0.67	-0.09	-4.36	-0.5	-19.7	-0.41	-9.47	-1.72	-68.2	-6.8	-71.43	-2.19	-26.22	-0.02	-4.76	-0.01
1	352	MORROW4	15	0.24	0.09	1973	0	224	CTILL			10	9.7	CORN	1	10	10	1	0	0	0	0	0.01	0.36	0.28	10.08	0	-0.38	-0.04	0.26	0	-0.63	-0.05	-0.86	-0.06	-2.71	-1.04	-29.07	-0.4	-6.39	-0.69	-6.25	-0.22	-5.33	-0.36	-8.74	-0.03	-0.58	-0.05
1	353	MORROW4	15	0.24	0.09	1974	0	0	CTILL		1.79	10	3	SOYBEAN	2	10	10	1	0	0	0	0	0.17	5.3	1.05	44.11	0	0.07	0.01	3.21	-0.02	-0.89	-0.08	-0.71	-0.17	-5.73	-0.73	-27.68	-0.45	-10.07	-1.27	-45.86	-6.57	-78.22	-1.3	-11.88	-0.02	-4.87	-0.01
1	354	MORROW4	15	0.24	0.09	1975	0	224	CTILL			10	10.4	CORN	1	10	10	1	0	0	0	0	0.02	0.42	0.45	15.78	0	0	0.03	3.25	0	0.04	0.02	2.56	-0.01	-0.72	-0.17	-4.49	-0.44	-7.99	-1.49	-25.23	-0.27	-7.51	-0.86	-26.23	-0.01	0.21	-0.01
1	355	MORROW4	15	0.24	0.09	1976	0	0	CTILL			10	2.7	SOYBEAN	2	10	10	1	0	0	0	0	0.18	4.92	1.11	47.72	0.02	0.8	0.16	8.02	-0.09	-3.65	-0.41	-15.62	-0.19	-5.06	-0.68	-25.77	-0.31	-6.24	-0.68	-24.8	-5.99	-70.28	-1.12	-10.42	-0.02	-5.21	-0.01
1	356	MORROW4	15	0.24	0.09	1977	0	224	CTILL			10	9.2	CORN	1	10	10	1	0	0	0	0	0.01	0.06	0.22	7.38	-0.01	-0.79	-0.11	-1.23	0	-0.54	0.04	1.57	-0.04	-2.84	-0.85	-24.51	-0.45	-8.29	-1.29	-22.5	-0.25	-5.82	-0.48	-11.92	0.03	1.47	0.05
1	357	MORROW4	15	0.24	0.09	1978	0	0	CTILL			10	3.4	SOYBEAN	2	10	10	1	0	0	0	0	0.1	2.49	0.76	34.62	-0.02	-1.28	-0.11	-0.21	-0.01	-0.4	-0.01	4.59	-0.02	-1.53	-0.06	-0.99	-0.44	-12.44	-1.99	-84.45	-5.96	-70.55	-1.8	-22.45	0	-2.5	0
1	358	MORROW4	15	0.24	0.09	1979	0	224	CTILL			10	8.7	CORN	1	10	10	1	0	0	0	0	0.03	0.59	0.65	20.12	0	-0.4	-0.02	0.6	0	-0.25	-0.01	0.91	-0.02	-0.85	-0.27	-7.03	-0.5	-7.71	-1.48	-21.88	-0.27	-6.32	-0.63	-16.21	0.05	2.02	0.23
1	359	MORROW4	15	0.24	0.09	1980	0	0	CTILL		1.77	10	3.2	SOYBEAN	2	10	10	1	0	0	0	0	0.05	-4.69	0.51	22.7	0.03	0.4	0.27	14.45	0	0.05	0.05	3.77	-0.05	-3.42	-0.33	-11.95	-0.35	-10.26	-1.84	-76.28	-6.17	-68.24	-2.5	-44.15	-0.01	-2.8	0
1	360	MORROW4	15	0.24	0.09	1981	0	224	CTILL		1.76	10	10.4	CORN	1	10	10	1	0	0	0	0	0.02	0.21	0.47	14.6	0	0.07	0.08	3.25	-0.01	-0.46	-0.09	-1.83	-0.02	-1.38	-0.43	-12.56	-0.49	-9.2	-1.8	-36.28	-0.2	-3.68	-0.17	-2.3	-0.03	-0.54	-0.05
1	361	MORROW4	15	0.24	0.09	1982	0	0	CTILL		1.94	10	3.3	SOYBEAN	2	10	10	1	0	0	0	0	0.14	3.92	1.02	45.68	-0.02	-0.64	-0.12	1.14	-0.01	-0.2	-0.01	5.09	-0.07	-3.29	-0.33	-13.12	-0.22	-5.99	-0.94	-39.48	-6.53	-82.43	-2.81	-63.5	0	-1.8	0
1	362	MORROW4	15	0.24	0.09	1983	0	224	CTILL		1.93	10	7.7	CORN	1	10	10	1	0	0	0	0	0.01	-0.25	0.27	8.83	0.01	0.24	0.2	6.26	-0.01	-0.45	-0.11	-2.97	-0.01	-0.55	-0.2	-5.2	-0.43	-6.54	-1.01	-11.75	-0.25	-6.4	-0.6	-15.82	-0.03	-0.71	-0.08
1	363	MORROW4	15	0.24	0.09	1984	0	0	CTILL		1.88	10	2.8	SOYBEAN	2	10	10	1	0	0	0	0	0.12	1.92	1	39.76	-0.01	-0.43	0	4.22	-0.03	-1.97	-0.18	-5.42	0.02	0.59	0.17	9.43	-0.35	-8.94	-1.75	-65.53	-6.44	-75.93	-2.45	-30.84	0.01	-0.95	0.01
1	364	MORROW4	15	0.24	0.09	1985	0	224	CTILL		1.88	10	11.7	CORN	1	10	10	1	0	0	0	0	0.01	-0.33	0.16	5.35	0	0.2	0.1	4.64	0	0.15	0.06	2.48	-0.03	-1.4	-0.53	-14.84	-0.4	-8.75	-1.14	-23.09	-0.18	-4.29	-0.17	-3.5	0	0.55	0
1	365	MORROW4	15	0.24	0.09	1986	0	0	CTILL		1.75	10	3	SOYBEAN	2	10	10	1	0	0	0	0	0.09	2.25	0.83	45.08	0.01	-1.13	0.1	6.13	0	-0.1	0.02	4.19	-0.19	-9.14	-1.11	-51.57	-0.5	-11.69	-1.84	-76.48	-5.98	-66.23	-1.27	-14.09	-0.01	-3.32	0
1	366	MORROW4	15	0.24	0.09	1987	0	224	CTILL		1.87	10	11.5	CORN	1	10	10	1	0	0	0	0	0.01	-0.14	0.2	7.47	0	0.11	0.08	3.61	-0.01	-1.16	-0.21	-6.08	-0.04	-1.88	-0.61	-18.02	-0.5	-9.01	-1.28	-22.04	-0.27	-6.15	-0.4	-9.46	-0.01	0.34	-0.01
1	367	MORROW4	15	0.24	0.09	1988	0	0	CTILL		1.77	10	1.5	SOYBEAN	2	10	10	1	0	0	0	0	0.15	2.33	1.16	55.64	0.02	0.54	0.21	12.09	0	-0.16	0	2.21	-0.13	-7.2	-0.73	-31.84	-0.46	-11.52	-1.87	-79.96	-6.98	-71.13	-2.05	-19.19	0.02	1.09	0.03
1	368	MORROW4	15	0.24	0.09	1989	0	224	CTILL		1.92	10	11.8	CORN	1	10	10	1	0	0	0	0	0.01	0.26	0.34	11.26	0	-0.57	-0.05	-1.34	0	0.19	0.1	3.61	-0.01	-1	-0.31	-9.47	-0.27	-5.93	-0.94	-16.9	-0.13	-3.79	-0.27	-6.39	-0.01	-0.23	-0.04
1	369	MORROW4	15	0.24	0.09	1990	0	0	CTILL		1.88	10	2.3	SOYBEAN	2	10	10	1	0	0	0	0	0.07	-2.81	0.67	29.19	-0.04	-5.85	-0.25	-9.49	0	-0.95	0.07	8.55	-0.19	-5.91	-0.99	-39.42	-0.26	-5.03	-0.88	-33.94	-6.41	-64.4	-2.03	-23.3	-0.02	-5.15	-0.01
1	370	MORROW4	15	0.24	0.09	1991	0	224	CTILL		1.92	10	8.6	CORN	1	10	10	1	0	0	0	0	0.05	1.95	0.87	25.84	0	0.12	0.05	2.22	-0.01	-0.49	-0.12	-3.24	-0.03	-1.12	-0.42	-11.18	-0.48	-9.15	-1.23	-23.84	-0.23	-5.01	-0.25	-5.05	0.07	2.76	0.08
1	371	MORROW4	15	0.24	0.09	1992	0	0	CTILL		1.95	10	3.3	SOYBEAN	2	10	10	1	0	0	0	0	0.02	-1.87	0.26	12.09	0.01	0.16	0.1	8.58	-0.04	-2.67	-0.27	-10.12	-0.08	-2.91	-0.46	-17.85	-0.2	-4.81	-0.96	-35.82	-4.76	-58.53	-1.65	-23	-0.01	-2.32	0
1	372	MORROW4	16	0.24	0.09	1	0	0	CTILL	1.78
1	373	MORROW4	16	0.24	0.09	1955	0	0	CTILL			10	2.5	CORN	1	10	10	1	0	0	0	0	19.63	9.31	45.81	21.73	0	0.05	0	0.31	0	-0.02	0	-0.05	-0.01	-0.18	-0.01	-0.83	-0.16	-2.4	-0.04	-3	-0.06	-1.01	0	-0.25	0	0	0
1	374	MORROW4	16	0.24	0.09	1956	0	0	CTILL			10	2.7	SOYBEAN	2	9	9	1	0	0	0	0	0.01	0.03	0.09	3.7	0	-0.07	0.01	0.75	-0.01	-0.36	-0.02	-0.31	-0.03	-1.28	-0.12	-4.35	-0.54	-8.67	-0.46	-8.97	-0.12	-3.57	-0.19	-7.34	-0.01	0.4	0.01
1	375	MORROW4	16	0.24	0.09	1957	0	0	CTILL			10	3	CORN	1	10	10	1	0	0	0	0	0.01	0.35	0.02	0.87	0.01	0.29	0.01	0.58	-0.01	-0.32	-0.01	-0.53	-0.01	-0.3	-0.01	-0.48	-0.44	-6.37	-0.08	-2.03	-0.24	-4.82	-0.03	-1.01	-0.04	-0.72	0
1	376	MORROW4	16	0.24	0.09	1958	0	0	CTILL			10	2.9	SOYBEAN	2	9	9	1	0	0	0	0	0.01	-0.34	0.1	4.27	0.01	0.27	0.06	2.84	0	0.02	0.01	0.63	-0.02	-0.76	-0.07	-2.67	-0.53	-9.84	-0.61	-16.36	-0.09	-2.59	-0.12	-4.75	-0.04	-0.38	-0.01
1	377	MORROW4	16	0.24	0.09	1959	0	0	CTILL			10	3	CORN	1	10	10	1	0	0	0	0	0.04	1.2	0.03	1.25	0	0.05	0	0.05	-0.01	-0.11	0	-0.1	-0.03	-0.56	-0.02	-0.56	-0.54	-8.35	-0.07	-1.65	-0.29	-5.68	-0.02	-0.64	0.05	1.5	0
1	378	MORROW4	16	0.24	0.09	1960	0	0	CTILL			10	1.8	SOYBEAN	2	9	9	1	0	0	0	0	0	-1.25	-0.01	-0.05	0.01	0.2	0.05	2.73	0	0.03	0.01	0.82	0	0.02	0	0.6	-0.49	-10.47	-0.78	-22.81	-0.03	-1.04	-0.04	-1.53	-0.06	-1.03	-0.03
1	379	MORROW4	16	0.24	0.09	1961	0	0	CTILL		1.85	10	3.2	CORN	1	10	10	1	0	0	0	0	0.03	1	0.03	1.22	0	0.04	0	0.06	-0.01	-0.25	-0.01	-0.29	-0.03	-0.61	-0.02	-0.7	-0.46	-5.34	-0.04	-0.34	-0.29	-6.33	-0.04	-1.25	-0.06	-1.26	-0.01
1	380	MORROW4	16	0.24	0.09	1962	0	0	CTILL			10	1.5	SOYBEAN	2	9	9	1	0	0	0	0	0.03	0.89	0.16	6.38	-0.01	-0.07	-0.02	0.43	0	-0.05	0.01	0.73	-0.01	-0.58	-0.05	-1.56	-0.55	-10.43	-0.52	-13.09	-0.13	-3.78	-0.16	-5.83	0	0.61	0.01
1	381	MORROW4	16	0.24	0.09	1963	0	0	CTILL			10	3.4	CORN	1	10	10	1	0	0	0	0	0.04	1.04	0.03	1.21	-0.01	-0.03	0	-0.01	0	0.18	0	0.22	-0.05	-1.12	-0.03	-1.23	-0.59	-8.96	-0.07	-1.75	-0.24	-3.71	-0.01	-0.03	0	-0.02	0
1	382	MORROW4	16	0.24	0.09	1964	0	0	CTILL			10	1.3	SOYBEAN	2	9	9	1	0	0	0	0	0.03	0.89	0.23	9.37	0	-0.16	0.01	0.62	0	-0.06	0	0.57	-0.01	-0.56	-0.07	-2.24	-0.4	-6.65	-0.52	-12.5	0	-0.21	0.02	0.76	-0.08	-1.85	-0.09
1	383	MORROW4	16	0.24	0.09	1965	0	0	CTILL			10	4	CORN	1	10	10	1	0	0	0	0	0.05	1.45	0.07	2.97	0	0.1	0	0.24	0	-0.02	0	-0.01	0	0.04	0	0.1	-0.54	-8.13	-0.16	-4.67	-0.28	-5.48	-0.04	-1.45	-0.01	0.06	0
1	384	MORROW4	16	0.24	0.09	1966	0	0	CTILL			10	2	SOYBEAN	2	9	9	1	0	0	0	0	0.03	0.27	0.17	6.4	0.02	0.57	0.09	3.61	-0.01	-0.26	-0.02	-0.59	-0.05	-1.37	-0.14	-5.07	-0.61	-9.51	-0.35	-5.74	-0.1	-3.47	-0.12	-4.92	-0.09	-1.49	-0.03
1	385	MORROW4	16	0.24	0.09	1967	0	0	CTILL		1.85	10	4.1	CORN	1	10	10	1	0	0	0	0	0.02	0.77	0.02	0.92	0	0.08	0	0.11	0	0.09	0	0.11	-0.02	-0.53	-0.02	-0.66	-0.42	-6.69	-0.06	-1.39	-0.15	-2.95	-0.01	-0.21	0	0.02	0
1	386	MORROW4	16	0.24	0.09	1968	0	0	CTILL		1.75	10	2.6	SOYBEAN	2	10	10	1	0	0	0	0	0.01	0.26	0.08	4.52	0	0.13	0.04	1.82	0	-0.05	-0.01	0.3	-0.05	-2.29	-0.26	-10.03	-0.09	-2.37	-0.31	-11.04	-1.49	-18.69	-0.37	-2.72	-0.01	-1.59	0
1	387	MORROW4	16	0.24	0.09	1969	0	0	CTILL		1.76	10	4.6	CORN	1	10	10	1	0	0	0	0	0.02	0.27	0.42	14.6	0	-0.01	0.06	2.46	0	-0.72	-0.09	-2.1	0	-0.72	-0.07	-1.69	-0.43	-6.3	-1.9	-38.65	-0.16	-2.76	-0.29	-7.11	0.01	0.44	0.04
1	388	MORROW4	16	0.24	0.09	1970	0	0	CTILL			10	3.1	SOYBEAN	2	10	10	1	0	0	0	0	0.02	0.48	0.12	5.19	0	-0.29	-0.02	0.24	0	-0.16	0.02	0.8	-0.02	-0.95	-0.08	-2.84	-0.14	-3.63	-0.51	-17.33	-1.6	-19.87	-0.34	-2.77	0	-1.21	0
1	389	MORROW4	16	0.24	0.09	1971	0	0	CTILL			10	4.9	CORN	1	10	10	1	0	0	0	0	0.01	-0.06	0.24	7.11	0.01	0.15	0.1	3.39	0	-0.14	-0.05	-0.51	-0.01	-0.52	-0.15	-4.15	-0.45	-7.04	-1.36	-23.93	-0.18	-3.8	-0.32	-7.76	0.03	0.92	0.08
1	390	MORROW4	16	0.24	0.09	1972	0	0	CTILL			10	3.1	SOYBEAN	2	10	10	1	0	0	0	0	0.02	-0.53	0.16	7	0.02	0.44	0.1	4.41	0	-0.22	-0.01	-0.14	-0.03	-1.16	-0.11	-4.12	-0.13	-2.95	-0.4	-14.24	-1.96	-22.51	-0.48	-5.15	-0.01	-1.45	0
1	391	MORROW4	16	0.24	0.09	1973	0	0	CTILL			10	4.8	CORN	1	10	10	1	0	0	0	0	0.01	0.27	0.24	8.26	0	-0.26	-0.03	0.21	0	-0.43	-0.04	-0.7	-0.05	-1.9	-0.86	-23.83	-0.39	-5.18	-0.63	-5.07	-0.17	-3.74	-0.28	-7.17	-0.03	-0.73	-0.06
1	392	MORROW4	16	0.24	0.09	1974	0	0	CTILL		1.72	10	2.4	SOYBEAN	2	10	10	1	0	0	0	0	0.06	1.94	0.27	10.56	0	0.04	0	0.76	-0.01	-0.27	-0.02	-0.17	-0.07	-2.02	-0.19	-6.62	-0.18	-3.88	-0.33	-10.86	-2.32	-28.78	-0.32	-2.69	-0.01	-1.8	0
1	393	MORROW4	16	0.24	0.09	1975	0	0	CTILL			10	6	CORN	1	10	10	1	0	0	0	0	0.01	0.29	0.33	11.35	0	0.01	0.02	2.34	0	0.03	0.02	1.84	-0.01	-0.43	-0.13	-3.23	-0.38	-5.53	-1.18	-18.1	-0.18	-4.62	-0.59	-18.85	-0.02	-0.2	-0.03
1	394	MORROW4	16	0.24	0.09	1976	0	0	CTILL			10	2.4	SOYBEAN	2	10	10	1	0	0	0	0	0.07	1.89	0.31	12.02	0.01	0.3	0.05	1.99	-0.03	-1.23	-0.12	-3.91	-0.08	-1.88	-0.19	-6.49	-0.12	-2.46	-0.19	-6.13	-2.16	-26.03	-0.3	-2.49	-0.01	-1.92	0
1	395	MORROW4	16	0.24	0.09	1977	0	0	CTILL			10	6.8	CORN	1	10	10	1	0	0	0	0	0.01	0.05	0.16	5.23	0	-0.47	-0.08	-0.87	0	-0.32	0.03	1.11	-0.03	-1.74	-0.62	-17.39	-0.38	-5.87	-1	-15.82	-0.17	-3.62	-0.32	-8.4	0.01	0.54	0.02
1	396	MORROW4	16	0.24	0.09	1978	0	0	CTILL			10	3.1	SOYBEAN	2	10	10	1	0	0	0	0	0.04	0.94	0.22	8.81	-0.01	-0.38	-0.03	-0.05	0	-0.1	0	1.15	-0.01	-0.47	-0.02	-0.26	-0.17	-4.54	-0.57	-21.5	-2.11	-25.91	-0.5	-5.47	0	-0.94	0
1	397	MORROW4	16	0.24	0.09	1979	0	0	CTILL			10	4.1	CORN	1	10	10	1	0	0	0	0	0.02	0.43	0.48	14.58	0	-0.24	-0.01	0.44	0	-0.15	-0.01	0.66	-0.01	-0.53	-0.2	-5.08	-0.43	-5.69	-1.18	-15.71	-0.19	-4.12	-0.43	-11.68	0.03	1.04	0.14
1	398	MORROW4	16	0.24	0.09	1980	0	0	CTILL		1.7	10	2.8	SOYBEAN	2	10	10	1	0	0	0	0	0.02	-1.23	0.14	5.71	0.01	0.18	0.07	3.59	0	0.03	0.01	0.93	-0.02	-1.05	-0.09	-2.98	-0.13	-3.59	-0.51	-19.15	-2.07	-24.64	-0.66	-10.61	0	-1.05	0
1	399	MORROW4	16	0.24	0.09	1981	0	0	CTILL		1.67	10	4.1	CORN	1	10	10	1	0	0	0	0	0.01	0.16	0.33	9.99	0	0.05	0.06	2.22	0	-0.27	-0.06	-1.25	-0.02	-0.82	-0.3	-8.63	-0.4	-6.3	-1.31	-24.83	-0.13	-2.23	-0.11	-1.56	-0.03	-0.63	-0.05
1	400	MORROW4	16	0.24	0.09	1982	0	0	CTILL		1.87	10	2.6	SOYBEAN	2	10	10	1	0	0	0	0	0.06	1.62	0.32	12.79	-0.01	-0.22	-0.04	0.32	0	-0.05	0	1.4	-0.03	-1.27	-0.1	-3.68	-0.1	-2.55	-0.3	-11.07	-2.66	-34.33	-0.86	-17.2	0	-0.91	0
1	401	MORROW4	16	0.24	0.09	1983	0	0	CTILL		1.72	10	5.1	CORN	1	10	10	1	0	0	0	0	0.01	-0.12	0.19	6.28	0.01	0.17	0.15	4.47	0	-0.28	-0.08	-2.12	-0.01	-0.35	-0.15	-3.71	-0.38	-4.87	-0.81	-8.3	-0.17	-4.18	-0.41	-11.27	-0.03	-0.79	-0.08
1	402	MORROW4	16	0.24	0.09	1984	0	0	CTILL		1.75	10	2.1	SOYBEAN	2	10	10	1	0	0	0	0	0.04	0.77	0.25	8.97	0	-0.08	0	0.93	-0.01	-0.55	-0.04	-1.23	0	0.21	0.04	2.11	-0.12	-2.94	-0.43	-14.76	-1.98	-24.96	-0.58	-6.72	0	-0.34	0
1	403	MORROW4	16	0.24	0.09	1985	0	0	CTILL		1.75	10	6.9	CORN	1	10	10	1	0	0	0	0	0.01	-0.17	0.12	3.87	0	0.13	0.08	3.35	0	0.09	0.04	1.79	-0.02	-0.86	-0.4	-10.72	-0.35	-6.03	-0.88	-16.64	-0.13	-2.6	-0.12	-2.52	-0.01	-0.05	-0.01
1	404	MORROW4	16	0.24	0.09	1986	0	0	CTILL		1.66	10	2.1	SOYBEAN	2	10	10	1	0	0	0	0	0.04	1.01	0.27	13.52	0	-0.38	0.03	1.79	0	-0.02	0.01	1.24	-0.08	-3.58	-0.36	-15.44	-0.22	-5.11	-0.59	-22.61	-2.41	-27.9	-0.39	-3.93	-0.01	-1.47	0
1	405	MORROW4	16	0.24	0.09	1987	0	0	CTILL		1.67	10	7	CORN	1	10	10	1	0	0	0	0	0.01	-0.06	0.14	5.19	0	0.08	0.06	2.51	-0.01	-0.72	-0.15	-4.22	-0.03	-1.18	-0.44	-12.53	-0.42	-6.57	-0.97	-15.2	-0.18	-3.92	-0.27	-6.52	-0.02	-0.16	-0.02
1	406	MORROW4	16	0.24	0.09	1988	0	0	CTILL		1.7	10	1.4	SOYBEAN	2	10	10	1	0	0	0	0	0.05	0.8	0.35	15.45	0.01	0.24	0.07	3.39	0	-0.04	0	0.62	-0.06	-2.6	-0.23	-9.05	-0.2	-4.72	-0.59	-22.67	-2.72	-29.1	-0.61	-5.06	0.01	0.34	0.01
1	407	MORROW4	16	0.24	0.09	1989	0	0	CTILL		1.78	10	6.6	CORN	1	10	10	1	0	0	0	0	0.01	0.17	0.23	7.3	0	-0.29	-0.03	-0.87	0	0.11	0.07	2.34	-0.01	-0.53	-0.21	-6.15	-0.21	-3.62	-0.68	-10.94	-0.08	-2.04	-0.17	-4.14	-0.01	-0.37	-0.04
1	408	MORROW4	16	0.24	0.09	1990	0	0	CTILL		1.78	10	2	SOYBEAN	2	10	10	1	0	0	0	0	0.03	-0.69	0.2	8.14	-0.02	-2	-0.07	-2.65	0	-0.27	0.02	2.36	-0.09	-2.4	-0.3	-10.95	-0.12	-2.35	-0.26	-9.3	-2.59	-28.13	-0.59	-6.17	-0.01	-2.22	0
1	409	MORROW4	16	0.24	0.09	1991	0	0	CTILL		1.74	10	5.1	CORN	1	10	10	1	0	0	0	0	0.04	1.25	0.62	17.75	0	0.08	0.04	1.51	0	-0.29	-0.08	-2.22	-0.02	-0.68	-0.3	-7.66	-0.39	-6.39	-0.91	-16.27	-0.15	-3.07	-0.16	-3.44	0.04	1.47	0.05
1	410	MORROW4	16	0.24	0.09	1992	0	0	CTILL		1.82	10	2.9	SOYBEAN	2	10	10	1	0	0	0	0	0.01	-0.49	0.07	3.03	0	0.09	0.03	2.13	-0.02	-0.87	-0.08	-2.53	-0.03	-1.04	-0.13	-4.48	-0.08	-1.9	-0.28	-8.93	-1.72	-22.12	-0.46	-5.52	0	-0.97	0
1	411	MORROW5	17	0.24	0.09	1	0	0	CTILL	2.24
1	412	MORROW5	17	0.24	0.09	1955	0	336	CTILL			10	6.7	CORN	1	10	10	1	0	0	0	0	19.63	9.31	45.81	21.73	0	0.05	0	0.31	0	-0.02	0	-0.05	-0.01	-0.18	-0.01	-0.83	-0.16	-2.4	-0.04	-3	-0.06	-1.01	0	-0.25	0	0.17	0
1	413	MORROW5	17	0.24	0.09	1956	0	0	CTILL			10	5.6	SOYBEAN	2	9	9	1	0	0	0	0	0.03	-0.15	0.3	13.01	0	-0.25	0.02	2.66	-0.01	-1.08	-0.08	-1.09	-0.07	-3.57	-0.39	-15.28	-1.35	-21.45	-1.49	-31.71	-0.25	-8.16	-0.58	-24.59	0.13	4.6	0.18
1	414	MORROW5	17	0.24	0.09	1957	0	336	CTILL			10	7.9	CORN	1	10	10	1	0	0	0	0	0.02	0.57	0.03	1.53	0.01	0.5	0.02	1.02	-0.02	-0.6	-0.02	-0.94	-0.02	-0.57	-0.02	-0.84	-0.71	-11.5	-0.12	-3.58	-0.38	-8.66	-0.04	-1.79	-0.05	-0.91	0
1	415	MORROW5	17	0.24	0.09	1958	0	0	CTILL			10	6.8	SOYBEAN	2	9	9	1	0	0	0	0	0.03	-1.31	0.33	15.6	0.02	0.68	0.19	10.39	0	0.02	0.03	2.32	-0.04	-2.19	-0.25	-9.78	-1.41	-25	-2.08	-59.68	-0.19	-5.78	-0.38	-16	0	1.38	0.02
1	416	MORROW5	17	0.24	0.09	1959	0	336	CTILL			10	5.4	CORN	1	10	10	1	0	0	0	0	0.07	2.39	0.05	2.18	0	0.09	0	0.1	-0.01	-0.23	-0.01	-0.18	-0.05	-1.16	-0.02	-0.97	-1	-17.23	-0.11	-2.89	-0.55	-11.68	-0.03	-1.12	0.09	3.1	0.01
1	417	MORROW5	17	0.24	0.09	1960	0	0	CTILL			10	2.7	SOYBEAN	2	9	9	1	0	0	0	0	-0.01	-4.16	-0.04	-0.21	0.02	0.47	0.18	10.03	0	0.04	0.02	3.03	0	0.02	0.01	2.22	-1.37	-28.05	-2.72	-83.34	-0.06	-1.97	-0.09	-3.71	-0.14	-2.42	-0.13
1	418	MORROW5	17	0.24	0.09	1961	0	336	CTILL		2.2	10	7.8	CORN	1	10	10	1	0	0	0	0	0.07	2.26	0.06	2.61	0	0.08	0	0.12	-0.02	-0.6	-0.02	-0.62	-0.07	-1.45	-0.04	-1.5	-1.01	-12.61	-0.08	-0.74	-0.63	-14.78	-0.07	-2.68	-0.1	-2.37	-0.01
1	419	MORROW5	17	0.24	0.09	1962	0	0	CTILL			10	5.1	SOYBEAN	2	9	9	1	0	0	0	0	0.07	2.43	0.59	25.12	-0.01	-0.27	-0.06	1.72	0	-0.21	0.02	2.89	-0.04	-1.8	-0.18	-6.15	-1.53	-28.01	-1.93	-51.33	-0.3	-9.51	-0.56	-22.53	0.09	4.23	0.09
1	420	MORROW5	17	0.24	0.09	1963	0	336	CTILL			10	8.4	CORN	1	10	10	1	0	0	0	0	0.07	2.11	0.05	2.24	-0.01	-0.07	-0.01	-0.02	0.01	0.35	0.01	0.4	-0.1	-2.34	-0.06	-2.26	-1.13	-18.74	-0.11	-3.22	-0.46	-7.83	-0.01	-0.06	0	0.2	0
1	421	MORROW5	17	0.24	0.09	1964	0	0	CTILL			10	3.9	SOYBEAN	2	9	9	1	0	0	0	0	0.1	2.73	0.96	40.52	0	-0.66	0.02	2.74	0	-0.29	0	2.5	-0.04	-1.99	-0.29	-9.7	-1.36	-20.88	-2.14	-54.23	0.01	-0.25	0.1	4.43	-0.24	-5.35	-0.37
1	422	MORROW5	17	0.24	0.09	1965	0	336	CTILL			10	10.2	CORN	1	10	10	1	0	0	0	0	0.1	3.42	0.15	6.76	0	0.23	0	0.56	-0.01	-0.05	-0.01	-0.03	-0.01	0.09	0	0.24	-1.18	-19.22	-0.35	-10.63	-0.61	-12.98	-0.09	-3.35	-0.01	0.75	0
1	423	MORROW5	17	0.24	0.09	1966	0	0	CTILL			10	4.1	SOYBEAN	2	9	9	1	0	0	0	0	0.07	0.25	0.54	22.78	0.05	1.48	0.31	12.98	-0.02	-0.76	-0.07	-2.12	-0.11	-3.71	-0.47	-18.13	-1.59	-24.08	-1.18	-20.69	-0.21	-7.77	-0.35	-15.17	-0.2	-3.53	-0.13
1	424	MORROW5	17	0.24	0.09	1967	0	336	CTILL		2.38	10	8.7	CORN	1	10	10	1	0	0	0	0	0.06	2.08	0.07	2.66	0	0.22	0	0.31	0	0.24	0	0.32	-0.05	-1.43	-0.06	-1.91	-0.91	-16.1	-0.17	-4.04	-0.41	-8.1	-0.03	-0.62	0.01	0.75	0
1	425	MORROW5	17	0.24	0.09	1968	0	0	CTILL		2.23	10	3.4	SOYBEAN	2	10	10	1	0	0	0	0	0.03	0.66	0.34	20.86	0.01	0.39	0.15	8.45	0	-0.2	-0.03	1.39	-0.13	-7.73	-1.07	-45.92	-0.25	-6.97	-1.32	-51.12	-4.75	-56.85	-1.61	-13.17	-0.01	-4.81	-0.01
1	426	MORROW5	17	0.24	0.09	1969	0	336	CTILL		2.33	10	9.3	CORN	1	10	10	1	0	0	0	0	0.02	0.45	0.61	21.64	0	-0.03	0.08	3.64	-0.01	-1.36	-0.12	-3.11	-0.01	-1.35	-0.11	-2.5	-0.54	-10.26	-2.63	-57.22	-0.25	-4.95	-0.45	-10.65	0.03	1.51	0.11
1	427	MORROW5	17	0.24	0.09	1970	0	0	CTILL			10	3.8	SOYBEAN	2	10	10	1	0	0	0	0	0.06	1.47	0.53	26.4	-0.02	-1.23	-0.08	1.24	0	-0.75	0.07	4.16	-0.06	-3.6	-0.36	-14.5	-0.2	-5.17	-1.12	-44.76	-5.72	-67.73	-2.18	-22.31	-0.01	-4.03	-0.01
1	428	MORROW5	17	0.24	0.09	1971	0	336	CTILL			10	8.7	CORN	1	10	10	1	0	0	0	0	0.02	-0.16	0.33	10.02	0.01	0.23	0.14	4.83	0	-0.24	-0.07	-0.73	-0.01	-0.85	-0.21	-5.91	-0.53	-10.02	-1.78	-34.19	-0.26	-6.1	-0.47	-11.08	0.04	1.93	0.13
1	429	MORROW5	17	0.24	0.09	1972	0	0	CTILL			10	3.5	SOYBEAN	2	10	10	1	0	0	0	0	0.07	-3.25	0.72	36.1	0.06	1.4	0.47	23.19	-0.01	-0.93	-0.07	-0.73	-0.1	-4.38	-0.53	-21.45	-0.41	-9.45	-1.83	-74.28	-6.94	-72.21	-2.33	-28.63	-0.01	-4.62	-0.01
1	430	MORROW5	17	0.24	0.09	1973	0	336	CTILL			10	9.4	CORN	1	10	10	1	0	0	0	0	0.01	0.41	0.33	11.86	0	-0.46	-0.05	0.3	0	-0.75	-0.05	-1.01	-0.07	-3.16	-1.21	-34.16	-0.47	-7.38	-0.8	-7.4	-0.26	-6.16	-0.42	-10.33	-0.03	-0.59	-0.06
1	431	MORROW5	17	0.24	0.09	1974	0	0	CTILL		2.09	10	2.8	SOYBEAN	2	10	10	1	0	0	0	0	0.19	5.91	1.2	48	0	0.08	0.01	3.41	-0.02	-0.89	-0.08	-0.75	-0.18	-5.73	-0.78	-29.43	-0.45	-10.04	-1.34	-48.75	-6.67	-78.84	-1.38	-12.65	-0.01	-4.67	-0.01
1	432	MORROW5	17	0.24	0.09	1975	0	336	CTILL			10	9.6	CORN	1	10	10	1	0	0	0	0	0.02	0.42	0.49	17.3	0	-0.01	0.03	3.6	0	0.04	0.03	2.83	-0.01	-0.81	-0.19	-4.96	-0.47	-8.6	-1.62	-27.88	-0.29	-8.07	-0.94	-29.07	0	0.41	-0.01
1	433	MORROW5	17	0.24	0.09	1976	0	0	CTILL			10	2.5	SOYBEAN	2	10	10	1	0	0	0	0	0.23	6.87	1.4	58.15	0.03	1.01	0.23	9.69	0.01	0.19	0.04	1.83	-0.2	-5.24	-0.84	-32.58	-0.31	-6.41	-0.84	-31.52	-6.27	-74.29	-1.39	-13.3	-0.02	-5.37	-0.01
1	434	MORROW5	17	0.24	0.09	1977	0	336	CTILL			10	9.1	CORN	1	10	10	1	0	0	0	0	0.01	0.06	0.23	7.9	-0.01	-0.86	-0.12	-1.32	0	-0.59	0.04	1.69	-0.05	-3.07	-0.9	-26.23	-0.48	-8.92	-1.37	-24.09	-0.26	-6.26	-0.51	-12.77	0.03	1.78	0.06
1	435	MORROW5	17	0.24	0.09	1978	0	0	CTILL			10	3.5	SOYBEAN	2	10	10	1	0	0	0	0	0.1	2.57	0.82	38.34	-0.02	-1.29	-0.12	-0.23	-0.01	-0.39	-0.01	5.08	-0.02	-1.52	-0.07	-1.1	-0.21	-5.9	-1.1	-49.71	-6.33	-75.2	-2.54	-35.02	0	-2.49	0
1	436	MORROW5	17	0.24	0.09	1979	0	336	CTILL			10	9.5	CORN	1	10	10	1	0	0	0	0	0.03	0.63	0.69	21.65	0	-0.44	-0.02	0.65	0	-0.27	-0.01	0.98	-0.02	-0.93	-0.29	-7.55	-0.53	-8.32	-1.57	-23.54	-0.29	-6.81	-0.66	-17.44	0.06	2.31	0.25
1	437	MORROW5	17	0.24	0.09	1980	0	0	CTILL		1.88	10	3.3	SOYBEAN	2	10	10	1	0	0	0	0	0.05	-4.65	0.54	24.89	0.03	0.43	0.29	15.82	0	0.06	0.05	4.13	-0.05	-3.44	-0.35	-13.09	-0.25	-7.49	-1.46	-63.31	-6.37	-57.83	-2.96	-39.41	-0.01	-3.52	-0.01
1	438	MORROW5	17	0.24	0.09	1981	0	336	CTILL		1.82	10	10.6	CORN	1	10	10	1	0	0	0	0	0.02	0.22	0.51	15.79	0	0.08	0.09	3.51	0	-0.54	-0.1	-1.98	-0.02	-1.6	-0.46	-13.58	-0.52	-10.61	-1.92	-39.33	-0.21	-4.24	-0.18	-2.51	-0.03	-0.56	-0.05
1	439	MORROW5	17	0.24	0.09	1982	0	0	CTILL		2.06	10	3.8	SOYBEAN	2	10	10	1	0	0	0	0	0.14	3.94	1.05	47.76	-0.02	-0.63	-0.12	1.19	-0.01	-0.19	-0.01	5.32	-0.07	-3.24	-0.34	-13.72	-0.22	-5.89	-0.96	-41.27	-6.59	-81.96	-2.89	-66.43	0	-1.52	0
1	440	MORROW5	17	0.24	0.09	1983	0	336	CTILL		2	10	8	CORN	1	10	10	1	0	0	0	0	0.01	-0.27	0.28	9.45	0.01	0.25	0.21	6.7	-0.01	-0.48	-0.11	-3.18	-0.01	-0.59	-0.21	-5.56	-0.45	-6.89	-1.06	-12.57	-0.26	-6.75	-0.64	-16.92	-0.03	-0.68	-0.08
1	441	MORROW5	17	0.24	0.09	1984	0	0	CTILL		1.98	10	2.4	SOYBEAN	2	10	10	1	0	0	0	0	0.13	1.97	1.03	41.61	-0.01	-0.41	0	4.42	-0.03	-1.93	-0.18	-5.67	0.02	0.6	0.17	9.86	-0.35	-8.8	-1.79	-68.55	-6.51	-75.15	-2.51	-32.29	0.01	-0.81	0.01
1	442	MORROW5	17	0.24	0.09	1985	0	336	CTILL		1.99	10	12	CORN	1	10	10	1	0	0	0	0	0.01	-0.35	0.17	5.79	0	0.21	0.11	5.01	0	0.15	0.06	2.68	-0.03	-1.48	-0.57	-16.04	-0.43	-9.25	-1.22	-24.97	-0.19	-4.54	-0.18	-3.8	0.01	0.75	0.01
1	443	MORROW5	17	0.24	0.09	1986	0	0	CTILL		1.97	10	3.4	SOYBEAN	2	10	10	1	0	0	0	0	0.1	2.32	0.89	49.12	0.01	-1.1	0.11	6.68	0	-0.09	0.02	4.57	-0.19	-9.05	-1.19	-56.12	-0.33	-7.71	-1.4	-61.19	-6.19	-68.34	-1.63	-19.5	-0.01	-3.28	0
1	444	MORROW5	17	0.24	0.09	1987	0	336	CTILL		1.95	10	11.8	CORN	1	10	10	1	0	0	0	0	0.01	-0.14	0.21	7.82	0	0.12	0.09	3.78	-0.01	-1.22	-0.22	-6.36	-0.04	-1.97	-0.63	-18.86	-0.52	-9.44	-1.33	-23.07	-0.28	-6.44	-0.42	-9.91	0	0.62	0
1	445	MORROW5	17	0.24	0.09	1988	0	0	CTILL		1.94	10	1.5	SOYBEAN	2	10	10	1	0	0	0	0	0.14	1.6	1.19	60.63	0.03	0.57	0.23	13.53	0	-0.16	0	2.47	-0.13	-7.16	-0.79	-35.59	-0.46	-11.38	-2.03	-89.41	-7.13	-71.57	-2.23	-21.64	0.02	1.39	0.03
1	446	MORROW5	17	0.24	0.09	1989	0	336	CTILL		2.01	10	11.8	CORN	1	10	10	1	0	0	0	0	0.02	0.29	0.39	13.06	0	-0.65	-0.06	-1.56	0	0.22	0.12	4.21	-0.02	-1.15	-0.35	-11.06	-0.31	-6.71	-1.08	-19.82	-0.15	-4.28	-0.31	-7.47	-0.01	-0.24	-0.04
1	447	MORROW5	17	0.24	0.09	1990	0	0	CTILL		2.02	10	2.5	SOYBEAN	2	10	10	1	0	0	0	0	0.07	-2.7	0.68	30.02	-0.04	-5.7	-0.25	-9.76	0	-0.91	0.07	8.79	-0.19	-5.76	-1	-40.53	-0.26	-4.84	-0.89	-34.89	-6.42	-63.28	-2.05	-23.98	-0.02	-4.98	-0.01
1	448	MORROW5	17	0.24	0.09	1991	0	336	CTILL		1.97	10	8.6	CORN	1	10	10	1	0	0	0	0	0.05	2.04	0.91	27.27	0	0.13	0.06	2.34	-0.01	-0.51	-0.12	-3.42	-0.03	-1.16	-0.44	-11.8	-0.5	-9.51	-1.29	-25.23	-0.24	-5.21	-0.26	-5.33	0.07	3.02	0.09
1	449	MORROW5	17	0.24	0.09	1992	0	0	CTILL		2.02	10	3.1	SOYBEAN	2	10	10	1	0	0	0	0	0.02	-1.87	0.28	13.77	0.01	0.18	0.11	9.78	-0.04	-2.71	-0.3	-11.53	-0.08	-2.91	-0.51	-20.33	-0.21	-4.79	-1.07	-40.98	-4.98	-48.18	-1.83	-16.53	0	-2.85	0
1	450	MORROW5	18	0.24	0.09	1	0	0	CTILL	2.24
1	451	MORROW5	18	0.24	0.09	1955	4.5	0	CTILL			10	6	CORN	1	10	10	1	1	4	4	3	53.57	28.49	124.99	66.48	0.01	0.44	0.01	1.02	0	-0.07	0	-0.18	64.8945	0	131.756	0	-13.45	0.41	-70.81	14.07	-5.74	-0.82	-16.34	-2.39	1.38	3.83	0.24
1	452	MORROW5	18	0.24	0.09	1956	0	0	CTILL			10	5.8	SOYBEAN	2	9	9	1	0	0	0	0	0.05	0.09	0.42	18.31	0	-0.31	0.03	3.77	-0.01	-1.59	-0.11	-1.53	-0.69	0	-0.1	0	-2.06	-31.36	-2.06	-44.43	-0.25	-10.14	-0.72	-31.4	0.08	5.14	0.07
1	453	MORROW5	18	0.24	0.09	1957	4.5	0	CTILL			10	7.5	CORN	1	10	10	1	1	4	4	3	0.05	1.21	0.08	5.28	0.04	1.28	0.05	3.56	-0.06	-1.64	-0.06	-3.26	64.8945	0	131.756	0	-14.22	-12.01	-55.49	19.38	-7.12	-16.91	-29.05	-10.91	0.66	-2.02	-3.95
1	454	MORROW5	18	0.24	0.09	1958	0	0	CTILL			10	6.5	SOYBEAN	2	9	9	1	0	0	0	0	0.06	-1.88	0.44	20.89	0.04	1.23	0.26	13.99	0.01	0.07	0.05	3.13	-0.79	0	-0.11	0	-2.24	-38.83	-2.84	-80.06	-0.19	-7.02	-0.45	-18.81	-0.02	1.94	-0.03
1	455	MORROW5	18	0.24	0.09	1959	4.5	0	CTILL			10	5.4	CORN	1	10	10	1	1	4	4	3	0.14	4.59	0.11	5.61	0	0.18	0	0.25	-0.02	-0.43	-0.01	-0.47	64.8945	0	131.756	0	-14.2	-15.25	-56.94	21.75	-7.25	-18.58	-31.3	-9.28	2.2	7.1	6.49
1	456	MORROW5	18	0.24	0.09	1960	0	0	CTILL			10	2.4	SOYBEAN	2	9	9	1	0	0	0	0	0	-5.31	-0.04	-0.24	0.03	0.82	0.2	11.36	0	0.12	0.03	3.43	-0.71	0	-0.12	0	-1.81	-36.83	-2.99	-94.23	0	-0.32	-0.05	-2.09	-0.09	-1.24	-0.13
1	457	MORROW5	18	0.24	0.09	1961	4.5	0	CTILL		2.2	10	6.8	CORN	1	10	10	1	1	4	4	3	0.11	3.64	0.11	5.04	0	0.14	0	0.23	-0.04	-0.88	-0.03	-1.2	64.8945	0	131.756	0	-13.97	-3.1	-36.35	33.36	-7.67	-16.64	-38.55	-7.11	0.17	-4.54	-9.69
1	458	MORROW5	18	0.24	0.09	1962	0	0	CTILL			10	4	SOYBEAN	2	9	9	1	0	0	0	0	0.11	3.74	0.7	29.54	-0.01	-0.31	-0.08	2.03	0	-0.18	0.03	3.43	-0.88	0	-0.14	0	-2.13	-36.58	-2.33	-60.44	-0.32	-11.41	-0.66	-26.2	0.12	6.17	0.06
1	459	MORROW5	18	0.24	0.09	1963	4.5	0	CTILL			10	7.7	CORN	1	10	10	1	1	4	4	3	0.1	3.19	0.07	3.73	-0.02	-0.09	-0.01	-0.04	0.01	0.54	0.01	0.67	64.8945	0	131.756	0	-14.31	-10.21	-55.04	23.04	-6.4	-7.64	-13.75	4.46	0.86	0.2	0.39
1	460	MORROW5	18	0.24	0.09	1964	0	0	CTILL			10	3.5	SOYBEAN	2	9	9	1	0	0	0	0	0.14	4.2	1.01	43.32	0	-0.72	0.02	2.95	0	-0.27	0.01	2.69	-0.9	0	-0.18	0	-1.75	-26.16	-2.28	-58.06	0.06	1.2	0.12	5.35	-0.22	-5.8	-0.38
1	461	MORROW5	18	0.24	0.09	1965	4.5	0	CTILL			10	9.2	CORN	1	10	10	1	1	4	4	3	0.12	4.48	0.19	9.1	0	0.31	0	0.75	-0.01	-0.05	-0.01	-0.04	64.8945	0	131.756	0	-14.93	-7.62	-74.98	17.51	-7.34	-12.35	-33.76	-13.07	1.44	2.19	-0.58
1	462	MORROW5	18	0.24	0.09	1966	0	0	CTILL			10	4.7	SOYBEAN	2	9	9	1	0	0	0	0	0.11	1.06	0.58	24.68	0.06	2.03	0.34	14.11	-0.02	-0.87	-0.08	-2.3	-0.19	0	-0.02	0	-1.99	-27.63	-1.28	-22.42	-0.18	-8	-0.35	-15.34	-0.14	-2.14	-0.13
1	463	MORROW5	18	0.24	0.09	1967	4.5	0	CTILL		2.26	10	7	CORN	1	10	10	1	1	4	4	3	0.08	3.19	0.11	4.61	0	0.35	0	0.54	0.01	0.37	0.01	0.57	64.8945	0	131.756	0	-17.24	-7.36	-65.52	28.6	-6.22	-7.95	-18.86	-0.91	0.84	0.53	-1.06
1	464	MORROW5	18	0.24	0.09	1968	0	0	CTILL		2.22	10	3.3	SOYBEAN	2	10	10	1	0	0	0	0	0.04	1.05	0.33	19.18	0.02	0.56	0.14	7.77	0	-0.19	-0.03	1.28	0	0	0	0	-0.22	-7.29	-1.27	-47.13	-4.63	-47.09	1.71	49.75	0.01	-4.62	-0.64
1	465	MORROW5	18	0.24	0.09	1969	0	0	CTILL		2.19	10	9.1	CORN	1	10	10	1	0	0	0	0	0.02	0.78	0.61	21.77	0	0	0.08	3.67	-0.01	-1.76	-0.12	-3.13	0	0	0	0	-16.88	2.21	-81.42	-6.17	-6.07	-2.43	-23.65	-21.31	1.29	2.51	2.33
1	466	MORROW5	18	0.24	0.09	1970	0	0	CTILL			10	3.8	SOYBEAN	2	10	10	1	0	0	0	0	0.06	1.71	0.37	16.72	-0.01	-0.97	-0.06	0.78	0.01	-0.51	0.05	2.63	0	0	0	0	-0.36	-10.24	-1.59	-55.82	-4.33	-40.7	2.15	52.45	0.03	-2.07	-0.36
1	467	MORROW5	18	0.24	0.09	1971	0	0	CTILL			10	10.6	CORN	1	10	10	1	0	0	0	0	0.02	-0.07	0.33	10.18	0.01	0.33	0.14	4.9	0	-0.28	-0.07	-0.74	0	0	0	0	-16.61	3.73	-71.22	13.77	-6.32	-3.17	-28.64	-21.19	1.49	3.14	5.41
1	468	MORROW5	18	0.24	0.09	1972	0	0	CTILL			10	3.6	SOYBEAN	2	10	10	1	0	0	0	0	0.08	-2.45	0.53	24.76	0.06	1.56	0.35	15.81	-0.01	-0.84	-0.05	-0.5	0	0	0	0	-0.35	-8.78	-1.34	-50.67	-5.88	-51.87	1.56	42.55	0.02	-3.35	-0.41
1	469	MORROW5	18	0.24	0.09	1973	0	0	CTILL			10	11.3	CORN	1	10	10	1	0	0	0	0	0.01	0.55	0.3	10.94	0	-0.49	-0.04	0.28	0	-0.82	-0.05	-0.93	0	0	0	0	-15.09	7.34	-34.84	37.13	-6.24	-2.45	-27.1	-15.56	0.27	-1.04	-7.74
1	470	MORROW5	18	0.24	0.09	1974	0	0	CTILL		2.08	10	3	SOYBEAN	2	10	10	1	0	0	0	0	0.19	6.16	0.96	36.92	0	0.14	0.01	2.66	-0.02	-0.79	-0.07	-0.59	0	0	0	0	-0.39	-9.23	-1.11	-37.96	-5.92	-59.54	2.12	52.07	0.03	-3.36	-0.38
1	471	MORROW5	18	0.24	0.09	1975	0	0	CTILL			10	12	CORN	1	10	10	1	0	0	0	0	0.02	0.67	0.44	15.55	0	0.03	0.02	3.21	0	0.07	0.03	2.52	0	0	0	0	-16.42	5.64	-65.05	23.25	-6.94	-5.48	-44.51	-44.42	0.91	0.75	-3.54
1	472	MORROW5	18	0.24	0.09	1976	0	0	CTILL			10	2.4	SOYBEAN	2	10	10	1	0	0	0	0	0.22	6.81	1.06	40.34	0.03	0.9	0.14	6.42	-0.08	-3.34	-0.35	-12.49	0	0	0	0	-0.24	-5.05	-0.59	-19.83	-5.19	-49.79	2.28	53.58	0.02	-4.05	-0.56
1	473	MORROW5	18	0.24	0.09	1977	0	0	CTILL			10	8.9	CORN	1	10	10	1	0	0	0	0	0.01	0.13	0.21	7.25	-0.01	-0.96	-0.11	-1.21	0	-0.63	0.04	1.54	0	0	0	0	-15.77	5.48	-53.05	23.19	-6.53	-3.47	-33.21	-28.59	1.73	3.36	1.9
1	474	MORROW5	18	0.24	0.09	1978	0	0	CTILL			10	3.4	SOYBEAN	2	10	10	1	0	0	0	0	0.1	2.92	0.63	26.42	-0.02	-1.15	-0.09	-0.16	0	-0.26	-0.01	3.5	0	0	0	0	-0.39	-11.78	-1.64	-64.52	-5.26	-51.47	1.77	44.8	0.05	-0.43	0.04
1	475	MORROW5	18	0.24	0.09	1979	0	0	CTILL			10	9.5	CORN	1	10	10	1	0	0	0	0	0.03	0.93	0.65	19.89	0	-0.46	-0.02	0.59	0	-0.27	-0.01	0.9	0	0	0	0	-16.33	6.06	-61.51	25.52	-6.44	-3.39	-31.45	-23.09	1.5	3.24	9.45
1	476	MORROW5	18	0.24	0.09	1980	0	0	CTILL		1.88	10	3	SOYBEAN	2	10	10	1	0	0	0	0	0.05	-3.59	0.37	15.47	0.03	0.59	0.2	9.88	0	0.11	0.03	2.57	0	0	0	0	-0.29	-9.26	-1.36	-52.22	-5.06	-47.26	1.41	31.97	0.05	-0.5	-0.23
1	477	MORROW5	18	0.24	0.09	1981	0	0	CTILL		1.79	10	11.6	CORN	1	10	10	1	0	0	0	0	0.02	0.42	0.47	14.63	0	0.12	0.08	3.25	-0.01	-0.56	-0.09	-1.83	0	0	0	0	-16.49	4.16	-74.58	6.04	-5.55	0.12	-14.57	-3.84	0.27	-0.87	-6.53
1	478	MORROW5	18	0.24	0.09	1982	0	0	CTILL		2	10	3.5	SOYBEAN	2	10	10	1	0	0	0	0	0.15	4.52	0.88	37.18	-0.02	-0.57	-0.1	0.93	-0.01	-0.08	-0.01	4.14	0	0	0	0	-0.19	-5.64	-0.81	-32.15	-5.95	-66.3	0.83	10.23	0.07	0.95	-0.01
1	479	MORROW5	18	0.24	0.09	1983	0	0	CTILL		1.85	10	6.3	CORN	1	10	10	1	0	0	0	0	0.01	-0.12	0.24	7.85	0.01	0.36	0.18	5.57	-0.01	-0.5	-0.1	-2.64	0	0	0	0	-16.06	7.82	-55.26	34.06	-6.55	-2.96	-35.16	-19.96	0.17	-1.22	-9.79
1	480	MORROW5	18	0.24	0.09	1984	0	0	CTILL		1.91	10	2.6	SOYBEAN	2	10	10	1	0	0	0	0	0.13	2.53	0.75	28.7	0	-0.25	0	3.03	-0.03	-1.65	-0.13	-3.9	0	0	0	0	-0.29	-8.11	-1.31	-47.12	-5.31	-52.97	1.44	39.9	0.07	1.51	0.54
1	481	MORROW5	18	0.24	0.09	1985	0	0	CTILL		1.83	10	12.1	CORN	1	10	10	1	0	0	0	0	0.01	-0.28	0.15	5.28	0	0.32	0.1	4.57	0	0.22	0.05	2.44	0	0	0	0	-16.08	4.79	-66.55	15.22	-5.84	-1.14	-20.8	-10.88	1.09	1.62	-1.58
1	482	MORROW5	18	0.24	0.09	1986	0	0	CTILL		1.86	10	3.6	SOYBEAN	2	10	10	1	0	0	0	0	0.11	2.88	0.77	39.19	0.01	-1	0.1	5.33	0	-0.03	0.02	3.65	0	0	0	0	-0.43	-11.28	-1.7	-66.46	-5.48	-51.27	2.07	49.62	0.04	-1.72	-0.34
1	483	MORROW5	18	0.24	0.09	1987	0	0	CTILL		1.9	10	11.7	CORN	1	10	10	1	0	0	0	0	0.01	-0.06	0.18	6.62	0	0.16	0.08	3.2	-0.01	-1.29	-0.19	-5.38	0	0	0	0	-15.84	5.49	-54.83	24.07	-6.45	-3.33	-31.44	-22.99	1.06	1.28	-2.28
1	484	MORROW5	18	0.24	0.09	1988	0	0	CTILL		1.87	10	1.4	SOYBEAN	2	10	10	1	0	0	0	0	0.14	2.11	0.92	41.97	0.03	0.65	0.18	9.37	0	-0.11	0	1.71	0	0	0	0	-0.39	-10.51	-1.57	-62.07	-5.98	-50.62	1.55	47.16	0.09	3.79	1.23
1	485	MORROW5	18	0.24	0.09	1989	0	0	CTILL		1.93	10	10.2	CORN	1	10	10	1	0	0	0	0	0.01	0.54	0.31	10.81	0	-0.7	-0.05	-1.28	0	0.31	0.09	3.46	0	0	0	0	-15.99	7.8	-61.82	26.5	-6.09	-0.46	-25.93	-10.67	0.34	-0.39	-7.28
1	486	MORROW5	18	0.24	0.09	1990	0	0	CTILL		1.9	10	2.3	SOYBEAN	2	10	10	1	0	0	0	0	0.08	-2.32	0.57	23.48	-0.04	-5.67	-0.21	-7.65	0	-0.73	0.06	6.89	0	0	0	0	-0.21	-4.39	-0.74	-27.18	-5.71	-47.91	1.55	43.17	0.01	-4.28	-0.6
1	487	MORROW5	18	0.24	0.09	1991	0	0	CTILL		1.82	10	8.6	CORN	1	10	10	1	0	0	0	0	0.05	2.59	0.78	22.76	0	0.17	0.05	1.95	-0.01	-0.55	-0.11	-2.85	0	0	0	0	-16.16	5.05	-66.53	17.46	-6.19	-1.88	-26.22	-15.4	2.48	5.7	6.94
1	488	MORROW5	18	0.24	0.09	1992	0	0	CTILL		1.89	10	3.4	SOYBEAN	2	10	10	1	0	0	0	0	0.03	-1.33	0.21	9.05	0.01	0.34	0.08	6.42	-0.03	-2.37	-0.22	-7.58	0	0	0	0	-0.16	-4.02	-0.77	-26.83	-3.97	-39.05	1.92	44.77	0.04	-0.4	-0.21
1	489	LAMBERTON	19	0.27	0.31	1	0	0	CTILL	5.63
1	490	LAMBERTON	19	0.27	0.31	1960	0	0	CTILL			3	3.1	CORN	1	10	10	1	0	0	0	0	0	0	0	0	0.7	-0.05	1.8	-0.55	0.59	-0.05	1.31	-0.54	0.49	-0.05	0.91	-0.53	0	-0.89	0	-9.53	-1.93	-4.15	-15.47	-10.17	-1.85	-5.47	-8.48
1	491	LAMBERTON	19	0.27	0.31	1961	0	0	CTILL			3	5.5	CORN	1	10	10	1	0	0	0	0	-0.02	-2.74	-0.16	-2.66	0	-0.17	-0.01	-0.17	-0.01	-0.75	-0.05	-0.85	-0.03	-3.45	-0.19	-5.72	-0.07	-7.3	-0.46	-24.6	-1.1	-22.82	-2.22	-98.28	-0.72	-13.82	-0.65
1	492	LAMBERTON	19	0.27	0.31	1962	0	0	CTILL			3	1.4	CORN	1	10	10	1	0	0	0	0	-0.01	-2.39	-0.08	-1.88	-0.01	-1.7	-0.08	-1.84	-0.01	-1.24	-0.07	-1.79	0	-0.16	-0.02	-0.26	-0.07	-4.43	-0.39	-15.5	-0.68	-16.08	-1.23	-40.72	-0.48	-11.9	-0.34
1	493	LAMBERTON	19	0.27	0.31	1963	0	0	CTILL			3	8.3	CORN	1	10	10	1	0	0	0	0	0	-0.26	-0.02	-0.23	-0.02	-1	-0.1	-1.22	-0.01	-0.73	-0.09	-1.21	-0.03	-2.32	-0.15	-5.84	-0.16	-5.91	-0.82	-34.02	-0.74	-14.26	-1.04	-33.54	-0.66	-13.57	-0.52
1	494	LAMBERTON	19	0.27	0.31	1964	0	0	CTILL			3	4.6	CORN	1	10	10	1	0	0	0	0	-0.02	-2.71	-0.08	-3.29	0	-0.15	-0.02	-0.2	-0.01	-0.57	-0.03	-0.85	0	-0.22	-0.03	-0.37	-0.14	-5.57	-0.67	-24.52	-0.78	-14.42	-1.15	-35.48	-0.53	-10.14	-0.29
1	495	LAMBERTON	19	0.27	0.31	1965	0	0	CTILL			3	2.1	CORN	1	10	10	1	0	0	0	0	-0.01	-5.04	-0.1	-3.71	-0.01	-3.41	-0.1	-3.57	-0.01	-2.37	-0.09	-3.44	-0.01	-1.7	-0.09	-3.31	-0.07	-3.04	-0.42	-13.07	-0.78	-13.66	-1.48	-49.9	-0.62	-11.17	-0.52
1	496	LAMBERTON	19	0.27	0.31	1966	0	0	CTILL			3	0.7	CORN	1	10	10	1	0	0	0	0	-0.01	-0.61	-0.04	-0.54	-0.01	-0.82	-0.08	-0.99	-0.01	-0.6	-0.07	-0.97	-0.03	-2.47	-0.16	-6.6	-0.05	-2.24	-0.25	-10.09	-0.59	-12.37	-0.97	-32.49	-0.54	-12.32	-0.59
1	497	LAMBERTON	19	0.27	0.31	1967	0	0	CTILL			3	3.4	CORN	1	10	10	1	0	0	0	0	-0.01	-1.12	-0.08	-1.01	-0.01	-0.81	-0.08	-1	-0.01	-0.6	-0.08	-0.98	-0.01	-1.45	-0.08	-3.24	-0.09	-4.12	-0.52	-20.29	-0.57	-12.25	-0.86	-28.22	-0.53	-12.52	-0.54
1	498	LAMBERTON	19	0.27	0.31	1968	0	0	CTILL			3	6.4	CORN	1	10	10	1	0	0	0	0	0	-0.49	-0.02	-0.25	-0.01	-1.53	-0.09	-1.1	-0.01	-1.08	-0.08	-1.08	-0.03	-5.29	-0.26	-11.24	-0.12	-5.03	-0.77	-29.66	-0.5	-9.39	-0.79	-24.46	-0.46	-9.26	-0.45
1	499	LAMBERTON	19	0.27	0.31	1969	0	0	CTILL			3	2.9	CORN	1	10	10	1	0	0	0	0	-0.01	-2.07	-0.07	-2.21	-0.01	-1.49	-0.07	-2.14	-0.01	-1.1	-0.06	-2.07	-0.01	-0.33	-0.06	-0.8	-0.11	-4.25	-0.53	-21.48	-0.62	-13.29	-0.87	-28.45	-0.47	-9.89	-0.29
1	500	LAMBERTON	19	0.27	0.31	1970	0	0	CTILL			3	5.4	CORN	1	10	10	1	0	0	0	0	-0.01	-0.92	-0.08	-1.02	-0.01	-0.66	-0.08	-1.01	-0.01	-0.49	-0.08	-1	0	-0.12	-0.02	-0.27	-0.06	-3.67	-0.51	-20.23	-0.48	-10.9	-1.1	-37.85	-0.34	-7.42	-0.35
1	501	LAMBERTON	19	0.27	0.31	1971	0	0	CTILL			3	2.6	CORN	1	10	10	1	0	0	0	0	-0.01	-0.92	-0.08	-0.94	-0.01	-0.67	-0.07	-0.93	-0.01	-0.49	-0.07	-0.91	-0.01	-0.23	-0.04	-0.5	-0.09	-4.71	-0.6	-25.83	-0.47	-10.99	-0.85	-27.98	-0.41	-10.29	-0.41
1	502	LAMBERTON	19	0.27	0.31	1972	0	0	CTILL			3	4.7	CORN	1	10	10	1	0	0	0	0	-0.01	-0.82	-0.07	-1.1	-0.01	-0.61	-0.07	-1.08	-0.01	-0.46	-0.07	-1.07	-0.01	-0.2	-0.04	-0.56	-0.05	-2.51	-0.32	-12.68	-0.58	-13.56	-1.12	-38.8	-0.38	-8.81	-0.28
1	503	LAMBERTON	19	0.27	0.31	1973	0	0	CTILL			3	4.3	CORN	1	10	10	1	0	0	0	0	-0.01	-1.34	-0.08	-1.02	-0.01	-0.96	-0.08	-1.01	0	-0.22	-0.02	-0.25	-0.03	-3.74	-0.21	-8.26	-0.07	-3.68	-0.38	-16.71	-0.58	-12.97	-0.95	-33.01	-0.41	-8.9	-0.33
1	504	LAMBERTON	19	0.27	0.31	1974	0	0	CTILL			3	3.4	CORN	1	10	10	1	0	0	0	0	-0.01	-1.93	-0.07	-1.64	-0.01	-1.36	-0.07	-1.6	-0.01	-0.53	-0.06	-0.84	-0.01	-1.1	-0.06	-2.32	-0.09	-4.24	-0.53	-22.34	-0.45	-9.13	-0.75	-23.16	-0.39	-8.96	-0.38
1	505	LAMBERTON	19	0.27	0.31	1975	0	0	CTILL			3	3.5	CORN	1	10	10	1	0	0	0	0	0	-0.23	-0.02	-0.19	-0.01	-0.75	-0.07	-0.87	-0.01	-0.55	-0.07	-0.86	-0.01	-0.4	-0.07	-0.84	-0.02	-1.37	-0.17	-5	-0.39	-8.63	-0.82	-27.06	-0.4	-9.52	-0.68
1	506	LAMBERTON	19	0.27	0.31	1976	0	0	CTILL			3	3.9	CORN	1	10	10	1	0	0	0	0	0	-0.35	-0.01	-0.15	-0.01	-1.58	-0.07	-0.95	-0.01	-2.18	-0.05	-1.69	-0.01	-1.72	-0.07	-1.92	-0.1	-7	-0.64	-27.99	-0.37	-6.73	-0.54	-14.73	-0.31	-6.18	-0.36
1	507	LAMBERTON	19	0.27	0.31	1977	0	0	CTILL			3	8.9	CORN	1	10	10	1	0	0	0	0	-0.01	-7.35	-0.07	-2.87	-0.01	-4.49	-0.07	-2.76	0	-0.36	-0.02	-0.26	-0.02	-2.72	-0.15	-3.8	-0.12	-5.65	-0.83	-32.77	-0.42	-7.07	-0.74	-22.87	-0.3	-5.15	-0.18
1	508	LAMBERTON	19	0.27	0.31	1978	0	0	CTILL		2.63	3	4.3	CORN	1	10	10	1	0	0	0	0	-0.01	-1.73	-0.08	-1.52	-0.01	-1.24	-0.07	-1.49	-0.01	-0.9	-0.07	-1.46	-0.01	-0.98	-0.05	-1.98	-0.08	-3.74	-0.42	-16.78	-0.67	-14.69	-1.1	-41.03	-0.51	-10.9	-0.36
1	509	LAMBERTON	19	0.27	0.31	1979	0	0	CTILL			3	2.7	CORN	1	10	10	1	0	0	0	0	-0.01	-6.44	-0.08	-2.11	-0.01	-4.19	-0.08	-2.06	-0.01	-2.81	-0.08	-2.01	0	-0.47	-0.03	-0.39	-0.04	-6.02	-0.27	-11.56	-0.58	-11.91	-1.15	-39.42	-0.52	-9.52	-0.61
1	510	LAMBERTON	19	0.27	0.31	1980	0	0	CTILL			3	3.1	CORN	1	10	10	1	0	0	0	0	0	-0.45	-0.02	-0.31	-0.01	-0.85	-0.06	-0.8	-0.01	-0.62	-0.06	-0.79	-0.01	-0.31	-0.03	-0.46	-0.11	-5.51	-0.52	-22.34	-0.55	-12.35	-0.81	-26.98	-0.41	-8.88	-0.27
1	511	LAMBERTON	19	0.27	0.31	1981	0	0	CTILL			3	3.9	CORN	1	10	10	1	0	0	0	0	0	-0.24	-0.01	-0.13	0	-0.17	-0.01	-0.09	0	-0.44	-0.02	-0.27	-0.03	-6.17	-0.21	-8.57	-0.11	-5.46	-0.72	-28.06	-0.37	-6.34	-0.58	-16.29	-0.34	-6.33	-0.35
1	512	LAMBERTON	19	0.27	0.31	1982	0	0	CTILL			3	4.4	CORN	1	10	10	1	0	0	0	0	-0.01	-1.97	-0.06	-2.24	-0.01	-1.4	-0.06	-2.16	-0.01	-1.02	-0.06	-2.08	-0.01	-0.43	-0.04	-1.08	-0.06	-2.39	-0.29	-11.69	-0.56	-10.21	-0.89	-29	-0.32	-5.21	-0.17
1	513	LAMBERTON	19	0.27	0.31	1983	0	0	CTILL			3	1.9	CORN	1	10	10	1	0	0	0	0	0	-0.3	-0.02	-0.23	-0.01	-0.72	-0.06	-0.74	0	-0.19	-0.02	-0.22	-0.01	-0.42	-0.05	-0.63	-0.03	-2.65	-0.21	-8.07	-0.44	-10.29	-0.82	-28.22	-0.39	-9.52	-0.43
1	514	LAMBERTON	19	0.27	0.31	1984	0	0	CTILL			3	3.5	CORN	1	10	10	1	0	0	0	0	-0.01	-0.99	-0.07	-0.95	-0.01	-0.71	-0.07	-0.94	0	-0.27	-0.03	-0.41	0	-0.14	-0.02	-0.23	-0.08	-4.6	-0.49	-19.43	-0.55	-12.34	-0.96	-32.93	-0.48	-11.14	-0.47
1	515	LAMBERTON	19	0.27	0.31	1985	0	0	CTILL			3	4.5	CORN	1	10	10	1	0	0	0	0	-0.01	-0.59	-0.06	-0.71	-0.01	-0.44	-0.06	-0.7	-0.01	-0.33	-0.05	-0.69	-0.02	-0.87	-0.1	-2.76	-0.16	-4.92	-0.67	-27.66	-0.51	-11.31	-0.57	-17.92	-0.36	-7.64	-0.15
1	516	LAMBERTON	19	0.27	0.31	1986	0	0	CTILL			3	3.4	CORN	1	10	10	1	0	0	0	0	-0.01	-1.1	-0.06	-0.81	-0.01	-0.79	-0.06	-0.8	-0.01	-0.58	-0.06	-0.79	-0.02	-1.88	-0.1	-4.03	-0.11	-3.88	-0.54	-20.05	-0.49	-10.92	-0.64	-23.85	-0.42	-9.85	-0.3
1	517	LAMBERTON	19	0.27	0.31	1987	0	0	CTILL			3	5.7	CORN	1	10	10	1	0	0	0	0	0	-0.37	-0.02	-0.24	0	-0.26	-0.01	-0.19	-0.02	-3.61	-0.1	-4.01	-0.04	-3.67	-0.2	-8.19	-0.1	-3.77	-0.44	-17.45	-0.6	-12.06	-0.83	-25.96	-0.48	-9.69	-0.28
1	518	LAMBERTON	19	0.27	0.31	1988	0	0	CTILL			3	2.7	CORN	1	10	10	1	0	0	0	0	0	-0.41	-0.02	-0.21	-0.01	-1.18	-0.07	-0.84	-0.01	-0.83	-0.06	-0.83	-0.01	-2.19	-0.09	-3.43	-0.1	-4.57	-0.55	-23.08	-0.43	-6.5	-0.63	-19.27	-0.26	-2.34	-0.14
1	519	LAMBERTON	19	0.27	0.31	1989	0	0	CTILL			3	4.5	CORN	1	10	10	1	0	0	0	0	0	-0.26	-0.01	-0.08	0	-0.32	-0.01	-0.1	0	-1.3	-0.05	-0.6	0	-0.48	-0.02	-0.26	-0.04	-6.82	-0.36	-15	-0.21	-4.03	-0.39	-10.29	-0.17	-3.33	-0.27
1	520	LAMBERTON	19	0.27	0.31	1990	0	0	CTILL			3	4.9	CORN	1	10	10	1	0	0	0	0	-0.01	-5.98	-0.07	-2.19	0	-1.85	-0.03	-0.89	0	-0.36	-0.02	-0.2	-0.01	-3.26	-0.09	-2.9	-0.07	-5.93	-0.48	-19.98	-0.39	-5.98	-0.78	-24.07	-0.34	-5.11	-0.36
1	521	LAMBERTON	19	0.27	0.31	1991	0	0	CTILL			3	4.8	CORN	1	10	10	1	0	0	0	0	-0.01	-1.93	-0.06	-2.24	-0.01	-1.37	-0.06	-2.15	0	-0.43	-0.03	-0.78	-0.01	-0.62	-0.07	-1.57	-0.1	-3.21	-0.53	-19.02	-0.47	-8.82	-0.7	-21.68	-0.38	-7.23	-0.24
1	522	LAMBERTON	19	0.27	0.31	1992	0	0	CTILL		2.13	3	3.4	CORN	1	10	10	1	0	0	0	0	0	-0.73	-0.02	-0.29	0	-0.59	-0.02	-0.26	0	-0.84	-0.03	-0.45	-0.02	-4.01	-0.12	-3.61	-0.04	-4.35	-0.24	-9	-0.53	-12.33	-1.11	-39.96	-0.43	-8.92	-0.45
1	523	LAMBERTON	20	0.27	0.31	1	0	40	CTILL	5.63
1	524	LAMBERTON	20	0.27	0.31	1960	0	40	CTILL			3	4	CORN	1	10	10	1	0	0	0	0	0	0	0	0	0.7	-0.05	1.8	-0.55	0.59	-0.05	1.31	-0.54	0.49	-0.05	0.91	-0.53	0	-0.89	0	-9.53	-1.93	-4.15	-15.47	-10.17	-1.85	-5.47	-8.48
1	525	LAMBERTON	20	0.27	0.31	1961	0	40	CTILL			3	5.8	CORN	1	10	10	1	0	0	0	0	-0.02	-3.26	-0.19	-3.16	0	-0.21	-0.01	-0.21	-0.01	-0.89	-0.06	-1.01	-0.03	-4.07	-0.23	-6.79	-0.08	-8.5	-0.58	-29.16	-1.22	-24.84	-2.76	-116.5	-0.81	-14.94	-0.81
1	526	LAMBERTON	20	0.27	0.31	1962	0	40	CTILL			3	2.4	CORN	1	10	10	1	0	0	0	0	-0.02	-3.32	-0.11	-2.74	-0.02	-2.35	-0.11	-2.67	-0.02	-1.71	-0.1	-2.61	0	-0.23	-0.03	-0.38	-0.09	-6	-0.54	-22.57	-0.91	-20.95	-1.73	-59.46	-0.65	-15.5	-0.48
1	527	LAMBERTON	20	0.27	0.31	1963	0	40	CTILL			3	9.3	CORN	1	10	10	1	0	0	0	0	0	-0.35	-0.03	-0.35	-0.02	-1.36	-0.15	-1.88	-0.02	-0.99	-0.14	-1.85	-0.03	-3.11	-0.23	-8.93	-0.2	-7.7	-1.25	-51.91	-0.95	-18.23	-1.6	-51.44	-0.85	-17.66	-0.81
1	528	LAMBERTON	20	0.27	0.31	1964	0	40	CTILL			3	5.7	CORN	1	10	10	1	0	0	0	0	-0.02	-4.31	-0.13	-5.44	0	-0.24	-0.03	-0.32	-0.01	-0.9	-0.05	-1.4	-0.01	-0.35	-0.05	-0.61	-0.19	-8.27	-1.09	-40.27	-1.1	-20.04	-1.88	-58.64	-0.74	-14.25	-0.48
1	529	LAMBERTON	20	0.27	0.31	1965	0	40	CTILL			3	3.4	CORN	1	10	10	1	0	0	0	0	-0.02	-7.13	-0.15	-5.59	-0.02	-4.82	-0.15	-5.39	-0.02	-3.35	-0.14	-5.19	-0.02	-2.39	-0.14	-4.99	-0.09	-4.25	-0.63	-19.7	-1.04	-18.71	-2.24	-75.4	-0.83	-15.48	-0.8
1	530	LAMBERTON	20	0.27	0.31	1966	0	40	CTILL			3	2.4	CORN	1	10	10	1	0	0	0	0	-0.01	-0.93	-0.07	-0.85	-0.02	-1.25	-0.12	-1.57	-0.02	-0.91	-0.12	-1.55	-0.04	-3.69	-0.26	-10.45	-0.06	-3.29	-0.39	-15.98	-0.82	-17.53	-1.52	-51.46	-0.76	-17.59	-0.92
1	531	LAMBERTON	20	0.27	0.31	1967	0	40	CTILL			3	6.1	CORN	1	10	10	1	0	0	0	0	-0.02	-1.8	-0.14	-1.7	-0.02	-1.29	-0.13	-1.68	-0.02	-0.95	-0.13	-1.66	-0.02	-2.29	-0.14	-5.45	-0.13	-6.27	-0.86	-34	-0.84	-17.99	-1.45	-47.44	-0.78	-18.56	-0.91
1	532	LAMBERTON	20	0.27	0.31	1968	0	40	CTILL			3	8.4	CORN	1	10	10	1	0	0	0	0	0	-0.77	-0.03	-0.41	-0.02	-2.43	-0.14	-1.82	-0.01	-1.71	-0.14	-1.79	-0.05	-8.3	-0.43	-18.5	-0.18	-7.69	-1.27	-48.79	-0.75	-14.08	-1.31	-40.46	-0.67	-14.01	-0.75
1	533	LAMBERTON	20	0.27	0.31	1969	0	40	CTILL			3	5.1	CORN	1	10	10	1	0	0	0	0	-0.02	-3.63	-0.13	-4.08	-0.02	-2.6	-0.12	-3.95	-0.02	-1.9	-0.12	-3.82	-0.02	-0.57	-0.12	-1.48	-0.17	-6.99	-0.96	-39.53	-0.99	-21.2	-1.6	-52.7	-0.74	-15.96	-0.54
1	534	LAMBERTON	20	0.27	0.31	1970	0	40	CTILL			3	8	CORN	1	10	10	1	0	0	0	0	-0.01	-1.4	-0.13	-1.63	-0.01	-1.01	-0.13	-1.61	-0.01	-0.74	-0.12	-1.59	0	-0.18	-0.03	-0.42	-0.09	-5.46	-0.8	-32	-0.67	-15.88	-1.74	-60.08	-0.48	-10.89	-0.56
1	535	LAMBERTON	20	0.27	0.31	1971	0	40	CTILL			3	6.6	CORN	1	10	10	1	0	0	0	0	-0.01	-1.61	-0.14	-1.72	-0.02	-1.16	-0.13	-1.69	-0.01	-0.85	-0.13	-1.67	-0.01	-0.39	-0.07	-0.91	-0.14	-7.86	-1.08	-47	-0.76	-17.74	-1.55	-51.24	-0.67	-16.77	-0.76
1	536	LAMBERTON	20	0.27	0.31	1972	0	40	CTILL			3	8.5	CORN	1	10	10	1	0	0	0	0	-0.02	-1.47	-0.14	-2.06	-0.02	-1.08	-0.13	-2.02	-0.02	-0.81	-0.13	-1.99	-0.01	-0.36	-0.08	-1.05	-0.08	-4.29	-0.59	-23.74	-0.93	-22.06	-2.1	-72.92	-0.62	-14.49	-0.53
1	537	LAMBERTON	20	0.27	0.31	1973	0	40	CTILL			3	6.2	CORN	1	10	10	1	0	0	0	0	-0.02	-2.37	-0.14	-1.83	-0.02	-1.69	-0.14	-1.81	0	-0.39	-0.03	-0.45	-0.05	-6.51	-0.37	-14.72	-0.11	-6.26	-0.68	-29.74	-0.94	-21.27	-1.7	-58.93	-0.67	-14.71	-0.6
1	538	LAMBERTON	20	0.27	0.31	1974	0	40	CTILL			3	5.2	CORN	1	10	10	1	0	0	0	0	-0.02	-3.86	-0.14	-3.3	-0.02	-2.7	-0.14	-3.22	-0.02	-1.06	-0.13	-1.72	-0.02	-2.18	-0.13	-4.72	-0.15	-8.03	-1.07	-45.33	-0.82	-16.47	-1.52	-47.29	-0.7	-16.27	-0.78
1	539	LAMBERTON	20	0.27	0.31	1975	0	40	CTILL			3	5.8	CORN	1	10	10	1	0	0	0	0	0	-0.46	-0.03	-0.38	-0.01	-1.51	-0.14	-1.73	-0.01	-1.09	-0.13	-1.71	-0.01	-0.8	-0.13	-1.69	-0.04	-2.67	-0.33	-9.95	-0.7	-15.61	-1.63	-53.87	-0.7	-17.15	-1.34
1	540	LAMBERTON	20	0.27	0.31	1976	0	40	CTILL			3	6	CORN	1	10	10	1	0	0	0	0	0	-0.73	-0.03	-0.33	-0.02	-3.3	-0.16	-2.06	-0.01	-4.52	-0.1	-3.66	-0.02	-3.55	-0.16	-4.14	-0.18	-14.08	-1.39	-59.99	-0.72	-12.91	-1.17	-31.9	-0.6	-11.92	-0.79
1	541	LAMBERTON	20	0.27	0.31	1977	0	40	CTILL			3	9.7	CORN	1	10	10	1	0	0	0	0	-0.01	-13.1	-0.12	-5.19	-0.01	-8	-0.12	-4.98	0	-0.64	-0.04	-0.47	-0.03	-4.86	-0.26	-6.87	-0.19	-9.99	-1.45	-59.19	-0.69	-12.37	-1.31	-41.67	-0.5	-9.08	-0.31
1	542	LAMBERTON	20	0.27	0.31	1978	0	40	CTILL		2.74	3	6.7	CORN	1	10	10	1	0	0	0	0	-0.02	-3.38	-0.16	-3.16	-0.02	-2.41	-0.16	-3.1	-0.02	-1.75	-0.15	-3.04	-0.02	-1.9	-0.11	-4.13	-0.14	-6.95	-0.88	-34.76	-1.18	-25.94	-2.35	-85.54	-0.9	-19.49	-0.78
1	543	LAMBERTON	20	0.27	0.31	1979	0	40	CTILL			3	6.2	CORN	1	10	10	1	0	0	0	0	-0.02	-12.79	-0.17	-4.26	-0.02	-8.28	-0.16	-4.15	-0.02	-5.55	-0.16	-4.05	-0.01	-0.91	-0.06	-0.78	-0.08	-11.66	-0.55	-22.98	-1.08	-22.31	-2.29	-78.41	-0.96	-17.83	-1.23
1	544	LAMBERTON	20	0.27	0.31	1980	0	40	CTILL			3	4.5	CORN	1	10	10	1	0	0	0	0	-0.01	-0.99	-0.05	-0.64	-0.02	-1.84	-0.13	-1.65	-0.02	-1.33	-0.12	-1.63	-0.01	-0.66	-0.06	-0.95	-0.2	-11.32	-1.03	-45.9	-1.06	-24.09	-1.61	-55.98	-0.78	-17.3	-0.53
1	545	LAMBERTON	20	0.27	0.31	1981	0	40	CTILL			3	5.2	CORN	1	10	10	1	0	0	0	0	0	-0.47	-0.02	-0.24	0	-0.34	-0.01	-0.18	0	-0.86	-0.04	-0.53	-0.05	-11.99	-0.4	-16.32	-0.2	-10.4	-1.37	-53.5	-0.7	-11.78	-1.12	-31.32	-0.65	-11.72	-0.67
1	546	LAMBERTON	20	0.27	0.31	1982	0	40	CTILL			3	7.3	CORN	1	10	10	1	0	0	0	0	-0.02	-4.33	-0.13	-5.01	-0.02	-3.06	-0.13	-4.82	-0.02	-2.22	-0.12	-4.65	-0.02	-0.93	-0.1	-2.42	-0.12	-4.98	-0.63	-25.98	-1.11	-20.36	-1.94	-64.81	-0.64	-10.42	-0.37
1	547	LAMBERTON	20	0.27	0.31	1983	0	40	CTILL			3	3.1	CORN	1	10	10	1	0	0	0	0	0	-0.64	-0.04	-0.49	-0.02	-1.51	-0.13	-1.61	0	-0.4	-0.04	-0.47	-0.01	-0.88	-0.1	-1.36	-0.06	-5.43	-0.45	-17.33	-0.82	-19.58	-1.78	-60.66	-0.72	-18.12	-0.94
1	548	LAMBERTON	20	0.27	0.31	1984	0	40	CTILL			3	5.5	CORN	1	10	10	1	0	0	0	0	-0.02	-2.06	-0.15	-1.94	-0.02	-1.48	-0.15	-1.92	-0.01	-0.56	-0.06	-0.84	0	-0.29	-0.04	-0.48	-0.15	-9.15	-0.99	-39.22	-1.01	-23.2	-1.94	-66.86	-0.9	-20.95	-0.97
1	549	LAMBERTON	20	0.27	0.31	1985	0	40	CTILL			3	6.9	CORN	1	10	10	1	0	0	0	0	-0.02	-1.36	-0.13	-1.62	-0.02	-1	-0.13	-1.6	-0.02	-0.75	-0.12	-1.58	-0.04	-1.95	-0.23	-6.23	-0.32	-10.29	-1.5	-62.44	-1.06	-23.24	-1.28	-41.03	-0.73	-15.73	-0.33
1	550	LAMBERTON	20	0.27	0.31	1986	0	40	CTILL			3	6.5	CORN	1	10	10	1	0	0	0	0	-0.02	-2.29	-0.13	-1.71	-0.02	-1.64	-0.13	-1.69	-0.02	-1.19	-0.12	-1.66	-0.03	-3.8	-0.22	-8.5	-0.2	-7.47	-1.15	-42.16	-0.89	-20.29	-1.38	-50.57	-0.77	-18.46	-0.64
1	551	LAMBERTON	20	0.27	0.31	1987	0	40	CTILL			3	7.7	CORN	1	10	10	1	0	0	0	0	-0.01	-0.81	-0.04	-0.52	0	-0.57	-0.03	-0.4	-0.03	-7.71	-0.2	-8.45	-0.07	-7.67	-0.42	-17.25	-0.18	-7.48	-0.9	-36.75	-1.12	-22.85	-1.72	-55.19	-0.9	-18.45	-0.59
1	552	LAMBERTON	20	0.27	0.31	1988	0	40	CTILL			3	3.5	CORN	1	10	10	1	0	0	0	0	0	-0.92	-0.04	-0.47	-0.02	-2.64	-0.15	-1.92	-0.02	-1.85	-0.14	-1.89	-0.03	-4.83	-0.21	-7.79	-0.2	-9.92	-1.23	-52.16	-0.91	-13.76	-1.42	-44.13	-0.56	-4.99	-0.32
1	553	LAMBERTON	20	0.27	0.31	1989	0	40	CTILL			3	7.3	CORN	1	10	10	1	0	0	0	0	0	-0.46	-0.01	-0.14	0	-0.58	-0.02	-0.19	-0.01	-2.35	-0.09	-1.08	0	-0.86	-0.04	-0.48	-0.06	-12.3	-0.65	-27.02	-0.35	-7.29	-0.7	-18.6	-0.29	-6.01	-0.49
1	554	LAMBERTON	20	0.27	0.31	1990	0	40	CTILL			3	7.7	CORN	1	10	10	1	0	0	0	0	-0.02	-13.99	-0.17	-5.67	-0.01	-4.28	-0.08	-2.27	0	-0.84	-0.04	-0.5	-0.03	-7.52	-0.24	-7.37	-0.15	-13.54	-1.22	-50.56	-0.89	-13.3	-1.99	-61.59	-0.76	-11.46	-0.94
1	555	LAMBERTON	20	0.27	0.31	1991	0	40	CTILL			3	8.2	CORN	1	10	10	1	0	0	0	0	-0.02	-5.07	-0.15	-5.69	-0.02	-3.54	-0.14	-5.46	-0.01	-1.11	-0.07	-2	-0.02	-1.58	-0.17	-3.99	-0.22	-7.55	-1.33	-48	-1.06	-19.6	-1.75	-55.39	-0.86	-16.19	-0.6
1	556	LAMBERTON	20	0.27	0.31	1992	0	40	CTILL		2.26	3	6.7	CORN	1	10	10	1	0	0	0	0	-0.01	-1.65	-0.05	-0.66	-0.01	-1.32	-0.05	-0.59	-0.01	-1.9	-0.08	-1.02	-0.04	-8.93	-0.27	-8.14	-0.07	-9.57	-0.55	-20.25	-1.07	-25.47	-2.52	-90.29	-0.87	-18.28	-1.02
1	557	LAMBERTON	21	0.27	0.31	1	0	80	CTILL	5.63
1	558	LAMBERTON	21	0.27	0.31	1960	0	80	CTILL			3	3.2	CORN	1	10	10	1	0	0	0	0	0	0	0	0	0.7	-0.05	1.8	-0.55	0.59	-0.05	1.31	-0.54	0.49	-0.05	0.91	-0.53	0	-0.89	0	-9.53	-1.93	-4.15	-15.47	-10.17	-1.85	-5.47	-8.48
1	559	LAMBERTON	21	0.27	0.31	1961	0	80	CTILL			3	6.2	CORN	1	10	10	1	0	0	0	0	-0.03	-3.39	-0.21	-3.3	0	-0.22	-0.01	-0.22	-0.01	-0.93	-0.06	-1.05	-0.03	-4.23	-0.25	-7.09	-0.08	-8.82	-0.62	-30.43	-1.28	-25.62	-2.95	-121.57	-0.85	-15.34	-0.86
1	560	LAMBERTON	21	0.27	0.31	1962	0	80	CTILL			3	2.4	CORN	1	10	10	1	0	0	0	0	-0.02	-4.34	-0.17	-4.18	-0.02	-3.07	-0.17	-4.08	-0.02	-2.22	-0.16	-3.98	-0.01	-0.3	-0.04	-0.58	-0.11	-7.63	-0.84	-34.45	-1.15	-25.63	-2.67	-91.11	-0.82	-19.21	-0.75
1	561	LAMBERTON	21	0.27	0.31	1963	0	80	CTILL			3	8.8	CORN	1	10	10	1	0	0	0	0	0	-0.4	-0.03	-0.41	-0.02	-1.53	-0.17	-2.16	-0.02	-1.11	-0.17	-2.14	-0.03	-3.5	-0.27	-10.3	-0.21	-8.56	-1.46	-59.79	-1.03	-20.19	-1.87	-59.38	-0.92	-19.66	-0.94
1	562	LAMBERTON	21	0.27	0.31	1964	0	80	CTILL			3	7.1	CORN	1	10	10	1	0	0	0	0	-0.02	-5.32	-0.18	-7.46	0	-0.3	-0.04	-0.45	-0.01	-1.11	-0.07	-1.92	-0.01	-0.43	-0.07	-0.84	-0.22	-9.91	-1.49	-55.02	-1.29	-23.35	-2.58	-80.52	-0.88	-16.8	-0.66
1	563	LAMBERTON	21	0.27	0.31	1965	0	80	CTILL			3	4.3	CORN	1	10	10	1	0	0	0	0	-0.02	-8.46	-0.2	-7.41	-0.02	-5.71	-0.19	-7.13	-0.02	-3.97	-0.19	-6.87	-0.02	-2.83	-0.18	-6.61	-0.1	-4.99	-0.83	-26.02	-1.18	-21.63	-2.96	-99.75	-0.95	-18.14	-1.06
1	564	LAMBERTON	21	0.27	0.31	1966	0	80	CTILL			3	2.8	CORN	1	10	10	1	0	0	0	0	-0.01	-1.11	-0.09	-1.12	-0.02	-1.49	-0.16	-2.06	-0.02	-1.08	-0.15	-2.03	-0.04	-4.36	-0.33	-13.69	-0.07	-3.85	-0.51	-20.95	-0.94	-20.15	-1.99	-67.47	-0.87	-20.37	-1.2
1	565	LAMBERTON	21	0.27	0.31	1967	0	80	CTILL			3	6.4	CORN	1	10	10	1	0	0	0	0	-0.02	-2.15	-0.18	-2.28	-0.02	-1.55	-0.18	-2.25	-0.02	-1.13	-0.17	-2.22	-0.02	-2.72	-0.19	-7.3	-0.15	-7.32	-1.15	-45.45	-0.96	-20.73	-1.93	-63.57	-0.89	-21.59	-1.22
1	566	LAMBERTON	21	0.27	0.31	1968	0	80	CTILL			3	8.6	CORN	1	10	10	1	0	0	0	0	0	-0.94	-0.04	-0.56	-0.02	-2.96	-0.2	-2.47	-0.02	-2.09	-0.19	-2.44	-0.06	-10.1	-0.58	-25.07	-0.2	-9.28	-1.72	-66.16	-0.88	-16.88	-1.78	-55.11	-0.8	-17	-1.02
1	567	LAMBERTON	21	0.27	0.31	1969	0	80	CTILL			3	5.5	CORN	1	10	10	1	0	0	0	0	-0.02	-4.35	-0.17	-5.37	-0.02	-3.1	-0.16	-5.2	-0.02	-2.26	-0.16	-5.04	-0.02	-0.67	-0.15	-1.95	-0.19	-8.16	-1.25	-51.95	-1.13	-24.57	-2.09	-69.51	-0.85	-18.55	-0.7
1	568	LAMBERTON	21	0.27	0.31	1970	0	80	CTILL			3	8	CORN	1	10	10	1	0	0	0	0	-0.01	-1.7	-0.17	-2.13	-0.01	-1.22	-0.17	-2.1	-0.01	-0.89	-0.16	-2.07	0	-0.22	-0.04	-0.55	-0.1	-6.53	-1.04	-41.75	-0.79	-18.77	-2.26	-78.61	-0.57	-12.91	-0.72
1	569	LAMBERTON	21	0.27	0.31	1971	0	80	CTILL			3	6.1	CORN	1	10	10	1	0	0	0	0	-0.02	-1.93	-0.18	-2.24	-0.02	-1.39	-0.17	-2.21	-0.02	-1.02	-0.16	-2.18	-0.01	-0.47	-0.09	-1.19	-0.16	-9.25	-1.38	-61.12	-0.88	-20.7	-1.98	-66.86	-0.77	-19.59	-0.96
1	570	LAMBERTON	21	0.27	0.31	1972	0	80	CTILL			3	7.8	CORN	1	10	10	1	0	0	0	0	-0.02	-1.81	-0.19	-2.9	-0.02	-1.32	-0.18	-2.85	-0.02	-0.99	-0.18	-2.81	-0.01	-0.44	-0.11	-1.48	-0.09	-5.16	-0.81	-33.4	-1.1	-26.06	-2.89	-102.86	-0.73	-17.14	-0.73
1	571	LAMBERTON	21	0.27	0.31	1973	0	80	CTILL			3	6.9	CORN	1	10	10	1	0	0	0	0	-0.02	-3.12	-0.22	-2.84	-0.02	-2.22	-0.21	-2.8	-0.01	-0.51	-0.05	-0.7	-0.07	-8.49	-0.58	-22.7	-0.14	-8.06	-1.06	-45.81	-1.19	-26.95	-2.64	-91.1	-0.85	-18.93	-0.93
1	572	LAMBERTON	21	0.27	0.31	1974	0	80	CTILL			3	5.5	CORN	1	10	10	1	0	0	0	0	-0.02	-5.03	-0.19	-4.62	-0.02	-3.52	-0.19	-4.51	-0.02	-1.38	-0.18	-2.42	-0.02	-2.82	-0.18	-6.61	-0.18	-10.19	-1.47	-63.23	-0.99	-20.51	-2.11	-66.26	-0.85	-20.41	-1.09
1	573	LAMBERTON	21	0.27	0.31	1975	0	80	CTILL			3	6	CORN	1	10	10	1	0	0	0	0	0	-0.59	-0.04	-0.53	-0.02	-1.96	-0.19	-2.42	-0.02	-1.41	-0.18	-2.39	-0.02	-1.03	-0.18	-2.36	-0.04	-3.41	-0.45	-13.88	-0.85	-19.32	-2.24	-75.1	-0.84	-21.19	-1.84
1	574	LAMBERTON	21	0.27	0.31	1976	0	80	CTILL			3	6.4	CORN	1	10	10	1	0	0	0	0	0	-0.92	-0.03	-0.46	-0.02	-4.15	-0.22	-2.92	-0.01	-5.7	-0.14	-5.17	-0.02	-4.48	-0.22	-5.85	-0.2	-17.65	-1.91	-84.43	-0.88	-16.07	-1.63	-45.2	-0.73	-14.88	-1.09
1	575	LAMBERTON	21	0.27	0.31	1977	0	80	CTILL			3	10.2	CORN	1	10	10	1	0	0	0	0	-0.01	-17.83	-0.19	-8.08	-0.01	-10.92	-0.19	-7.75	0	-0.87	-0.06	-0.73	-0.03	-6.62	-0.41	-10.63	-0.23	-13.51	-2.25	-91.43	-0.9	-16.67	-2.04	-64.99	-0.66	-12.4	-0.49
1	576	LAMBERTON	21	0.27	0.31	1978	0	80	CTILL		2.7	3	6.9	CORN	1	10	10	1	0	0	0	0	-0.02	-3.99	-0.22	-4.16	-0.02	-2.83	-0.21	-4.08	-0.02	-2.05	-0.2	-4	-0.02	-2.22	-0.15	-5.44	-0.15	-8.08	-1.16	-45.69	-1.34	-29.86	-3.1	-112.76	-1.02	-22.54	-1.01
1	577	LAMBERTON	21	0.27	0.31	1979	0	80	CTILL			3	6.7	CORN	1	10	10	1	0	0	0	0	-0.03	-16.65	-0.27	-6.78	-0.03	-10.83	-0.26	-6.61	-0.03	-7.28	-0.25	-6.45	-0.01	-1.2	-0.1	-1.25	-0.1	-15.29	-0.87	-36.32	-1.39	-29.19	-3.67	-123.99	-1.23	-23.76	-1.99
1	578	LAMBERTON	21	0.27	0.31	1980	0	80	CTILL			3	4.8	CORN	1	10	10	1	0	0	0	0	-0.01	-1.35	-0.08	-1.01	-0.03	-2.5	-0.2	-2.59	-0.02	-1.81	-0.19	-2.56	-0.01	-0.89	-0.09	-1.49	-0.24	-14.99	-1.62	-71.59	-1.36	-31.28	-2.56	-88.05	-1.01	-22.9	-0.85
1	579	LAMBERTON	21	0.27	0.31	1981	0	80	CTILL			3	5	CORN	1	10	10	1	0	0	0	0	0	-0.62	-0.03	-0.34	0	-0.45	-0.02	-0.26	0	-1.14	-0.06	-0.74	-0.06	-15.74	-0.57	-23.06	-0.24	-13.58	-1.97	-75.67	-0.88	-15.26	-1.62	-44.59	-0.8	-15.36	-0.97
1	580	LAMBERTON	21	0.27	0.31	1982	0	80	CTILL			3	8.5	CORN	1	10	10	1	0	0	0	0	-0.03	-5.63	-0.2	-7.44	-0.02	-3.97	-0.19	-7.17	-0.03	-2.88	-0.19	-6.91	-0.02	-1.2	-0.15	-3.59	-0.14	-6.34	-0.94	-38.38	-1.39	-25.58	-2.95	-96.17	-0.81	-13.27	-0.56
1	581	LAMBERTON	21	0.27	0.31	1983	0	80	CTILL			3	3.1	CORN	1	10	10	1	0	0	0	0	0	-0.79	-0.05	-0.66	-0.02	-1.86	-0.17	-2.15	-0.01	-0.49	-0.05	-0.63	-0.02	-1.08	-0.14	-1.82	-0.07	-6.61	-0.6	-23.12	-0.96	-23.31	-2.38	-80.96	-0.84	-21.62	-1.25
1	582	LAMBERTON	21	0.27	0.31	1984	0	80	CTILL			3	6.7	CORN	1	10	10	1	0	0	0	0	-0.02	-2.81	-0.25	-3.11	-0.03	-2.02	-0.24	-3.07	-0.01	-0.76	-0.1	-1.34	-0.01	-0.4	-0.06	-0.77	-0.18	-12.18	-1.59	-62.36	-1.34	-30.15	-3.15	-106.89	-1.18	-27.74	-1.58
1	583	LAMBERTON	21	0.27	0.31	1985	0	80	CTILL			3	8.2	CORN	1	10	10	1	0	0	0	0	-0.02	-1.83	-0.2	-2.44	-0.02	-1.34	-0.19	-2.41	-0.02	-1	-0.19	-2.38	-0.05	-2.57	-0.35	-9.38	-0.38	-13.17	-2.28	-93.78	-1.34	-29.85	-1.97	-62.26	-0.94	-20.66	-0.52
1	584	LAMBERTON	21	0.27	0.31	1986	0	80	CTILL			3	8.6	CORN	1	10	10	1	0	0	0	0	-0.02	-2.78	-0.17	-2.21	-0.02	-1.98	-0.17	-2.18	-0.02	-1.44	-0.16	-2.16	-0.04	-4.59	-0.29	-10.98	-0.22	-8.87	-1.5	-54.41	-1.03	-23.91	-1.81	-65.52	-0.89	-21.94	-0.83
1	585	LAMBERTON	21	0.27	0.31	1987	0	80	CTILL			3	8.2	CORN	1	10	10	1	0	0	0	0	-0.01	-1.06	-0.06	-0.8	-0.01	-0.75	-0.05	-0.62	-0.04	-10.06	-0.31	-13.01	-0.08	-9.96	-0.64	-26.52	-0.22	-9.5	-1.39	-56.53	-1.4	-28.53	-2.67	-85.49	-1.13	-23.51	-0.92
1	586	LAMBERTON	21	0.27	0.31	1988	0	80	CTILL			3	4.3	CORN	1	10	10	1	0	0	0	0	-0.01	-1.24	-0.06	-0.74	-0.03	-3.58	-0.24	-3	-0.03	-2.51	-0.23	-2.96	-0.04	-6.55	-0.34	-12.15	-0.25	-13.42	-1.95	-81.01	-1.21	-18.69	-2.28	-69.3	-0.75	-6.89	-0.51
1	587	LAMBERTON	21	0.27	0.31	1989	0	80	CTILL			3	8.3	CORN	1	10	10	1	0	0	0	0	0	-0.63	-0.02	-0.2	0	-0.79	-0.02	-0.27	-0.01	-3.21	-0.13	-1.54	0	-1.17	-0.06	-0.68	-0.08	-16.85	-0.99	-38.48	-0.47	-10.05	-1.07	-26.56	-0.39	-8.36	-0.74
1	588	LAMBERTON	21	0.27	0.31	1990	0	80	CTILL			3	8.8	CORN	1	10	10	1	0	0	0	0	-0.02	-16.4	-0.22	-7.33	-0.01	-5.03	-0.1	-2.92	0	-0.99	-0.05	-0.65	-0.03	-8.87	-0.31	-9.5	-0.16	-16.05	-1.58	-64.97	-1.01	-15.88	-2.58	-79.49	-0.86	-13.79	-1.21
1	589	LAMBERTON	21	0.27	0.31	1991	0	80	CTILL			3	8.6	CORN	1	10	10	1	0	0	0	0	-0.02	-6.65	-0.22	-8.56	-0.02	-4.63	-0.21	-8.21	-0.01	-1.44	-0.1	-3	-0.03	-2.05	-0.25	-5.98	-0.27	-9.52	-1.99	-71.71	-1.33	-24.36	-2.65	-83.44	-1.08	-20.53	-0.92
1	590	LAMBERTON	21	0.27	0.31	1992	0	80	CTILL		2.32	3	7.3	CORN	1	10	10	1	0	0	0	0	-0.01	-2.04	-0.07	-0.94	-0.01	-1.63	-0.07	-0.84	-0.01	-2.34	-0.11	-1.44	-0.04	-11.04	-0.39	-11.54	-0.08	-11.81	-0.78	-28.66	-1.27	-30.8	-3.59	-128.11	-1.02	-22.14	-1.43
1	591	LAMBERTON	22	0.27	0.31	1	0	160	CTILL	5.63
1	592	LAMBERTON	22	0.27	0.31	1960	0	160	CTILL			3	2.6	CORN	1	10	10	1	0	0	0	0	0	0	0	0	0.7	-0.05	1.8	-0.55	0.59	-0.05	1.31	-0.54	0.49	-0.05	0.91	-0.53	0	-0.89	0	-9.53	-1.93	-4.15	-15.47	-10.17	-1.85	-5.47	-8.48
1	593	LAMBERTON	22	0.27	0.31	1961	0	160	CTILL			3	6.1	CORN	1	10	10	1	0	0	0	0	-0.02	-3.34	-0.21	-3.32	0	-0.21	-0.01	-0.22	-0.01	-0.91	-0.06	-1.06	-0.03	-4.17	-0.25	-7.13	-0.08	-8.69	-0.62	-30.62	-1.28	-25.26	-2.96	-122.32	-0.84	-14.79	-0.84
1	594	LAMBERTON	22	0.27	0.31	1962	0	160	CTILL			3	4.4	CORN	1	10	10	1	0	0	0	0	-0.02	-4.82	-0.2	-4.91	-0.02	-3.4	-0.19	-4.8	-0.02	-2.45	-0.18	-4.68	-0.01	-0.33	-0.05	-0.68	-0.12	-8.39	-0.95	-40.46	-1.28	-27.81	-3.03	-107.21	-0.89	-19.97	-0.81
1	595	LAMBERTON	22	0.27	0.31	1963	0	160	CTILL			3	9.5	CORN	1	10	10	1	0	0	0	0	0	-0.45	-0.03	-0.47	-0.02	-1.73	-0.18	-2.45	-0.02	-1.26	-0.18	-2.42	-0.04	-3.94	-0.29	-11.66	-0.24	-9.58	-1.53	-67.65	-1.08	-17.24	-1.7	-55.86	-1.03	-22.4	-1.14
1	596	LAMBERTON	22	0.27	0.31	1964	0	160	CTILL			3	6.9	CORN	1	10	10	1	0	0	0	0	-0.03	-6.11	-0.2	-8.83	0	-0.34	-0.04	-0.53	-0.01	-1.27	-0.08	-2.27	-0.01	-0.49	-0.07	-1	-0.25	-11.28	-1.61	-64.96	-1.46	-26.41	-2.8	-95.31	-0.95	-17.65	-0.67
1	597	LAMBERTON	22	0.27	0.31	1965	0	160	CTILL			3	4.9	CORN	1	10	10	1	0	0	0	0	-0.03	-10.29	-0.22	-9.26	-0.03	-6.93	-0.22	-8.91	-0.03	-4.81	-0.21	-8.58	-0.02	-3.42	-0.2	-8.27	-0.12	-5.99	-0.93	-32.45	-1.42	-25.61	-3.31	-124.57	-1.07	-19.64	-1.09
1	598	LAMBERTON	22	0.27	0.31	1966	0	160	CTILL			3	3.2	CORN	1	10	10	1	0	0	0	0	-0.01	-1.39	-0.1	-1.48	-0.02	-1.86	-0.19	-2.71	-0.02	-1.35	-0.18	-2.67	-0.05	-5.41	-0.39	-18	-0.09	-4.74	-0.6	-27.54	-1.14	-24.36	-2.31	-88.75	-1	-23.19	-1.31
1	599	LAMBERTON	22	0.27	0.31	1967	0	160	CTILL			3	7.5	CORN	1	10	10	1	0	0	0	0	-0.02	-2.44	-0.2	-2.76	-0.02	-1.75	-0.2	-2.72	-0.02	-1.28	-0.19	-2.69	-0.02	-3.07	-0.21	-8.81	-0.17	-8.22	-1.27	-54.76	-1.08	-23.07	-2.14	-76.72	-0.96	-22.91	-1.28
1	600	LAMBERTON	22	0.27	0.31	1968	0	160	CTILL			3	8.9	CORN	1	10	10	1	0	0	0	0	0	-1.06	-0.05	-0.66	-0.02	-3.31	-0.22	-2.93	-0.02	-2.33	-0.21	-2.89	-0.06	-11.27	-0.64	-29.62	-0.22	-10.32	-1.89	-78.21	-0.98	-18.71	-1.96	-65.31	-0.85	-17.91	-1.07
1	601	LAMBERTON	22	0.27	0.31	1969	0	160	CTILL			3	6.5	CORN	1	10	10	1	0	0	0	0	-0.02	-4.9	-0.19	-6.54	-0.02	-3.49	-0.18	-6.33	-0.02	-2.55	-0.18	-6.13	-0.02	-0.76	-0.17	-2.37	-0.21	-9.08	-1.39	-63.13	-1.16	-20.97	-2.04	-71.74	-0.9	-20	-0.87
1	602	LAMBERTON	22	0.27	0.31	1970	0	160	CTILL			3	8.6	CORN	1	10	10	1	0	0	0	0	-0.02	-2.14	-0.21	-2.87	-0.02	-1.54	-0.2	-2.84	-0.02	-1.12	-0.19	-2.8	0	-0.27	-0.05	-0.75	-0.12	-8.13	-1.25	-56.13	-0.97	-23.13	-2.72	-106.03	-0.67	-14.75	-0.8
1	603	LAMBERTON	22	0.27	0.31	1971	0	160	CTILL			3	6.5	CORN	1	10	10	1	0	0	0	0	-0.02	-2.39	-0.21	-3	-0.02	-1.72	-0.2	-2.96	-0.02	-1.26	-0.2	-2.93	-0.01	-0.58	-0.11	-1.6	-0.19	-11.29	-1.66	-81.55	-0.99	-19.2	-2.07	-74.4	-0.91	-23.98	-1.32
1	604	LAMBERTON	22	0.27	0.31	1972	0	160	CTILL			3	9.4	CORN	1	10	10	1	0	0	0	0	-0.02	-2.17	-0.22	-3.66	-0.02	-1.58	-0.21	-3.6	-0.02	-1.18	-0.2	-3.54	-0.01	-0.52	-0.12	-1.86	-0.11	-6.1	-0.93	-42.06	-1.27	-30.47	-3.32	-129.8	-0.8	-18.04	-0.74
1	605	LAMBERTON	22	0.27	0.31	1973	0	160	CTILL			3	7.3	CORN	1	10	10	1	0	0	0	0	-0.03	-3.63	-0.25	-3.65	-0.03	-2.59	-0.24	-3.6	-0.01	-0.59	-0.06	-0.9	-0.08	-9.86	-0.66	-29.14	-0.15	-9.32	-1.21	-58.75	-1.27	-23.81	-2.61	-97.05	-0.97	-21.97	-1.18
1	606	LAMBERTON	22	0.27	0.31	1974	0	160	CTILL			3	6.6	CORN	1	10	10	1	0	0	0	0	-0.02	-6.08	-0.23	-6.23	-0.02	-4.26	-0.23	-6.09	-0.02	-1.67	-0.22	-3.26	-0.02	-3.41	-0.21	-8.92	-0.2	-12.17	-1.76	-85.03	-1.15	-24.28	-2.54	-89.44	-0.94	-22.56	-1.21
1	607	LAMBERTON	22	0.27	0.31	1975	0	160	CTILL			3	5.8	CORN	1	10	10	1	0	0	0	0	0	-0.71	-0.05	-0.68	-0.02	-2.33	-0.22	-3.11	-0.02	-1.67	-0.21	-3.07	-0.02	-1.22	-0.21	-3.03	-0.05	-4.02	-0.52	-17.8	-0.98	-22.46	-2.6	-96.37	-0.9	-22	-1.89
1	608	LAMBERTON	22	0.27	0.31	1976	0	160	CTILL			3	7.2	CORN	1	10	10	1	0	0	0	0	0	-1.15	-0.04	-0.64	-0.02	-5.18	-0.26	-4.03	-0.01	-7.09	-0.17	-7.13	-0.03	-5.58	-0.26	-8.06	-0.24	-21.89	-2.27	-116.11	-1.02	-15.04	-1.7	-49.13	-0.86	-17.87	-1.3
1	609	LAMBERTON	22	0.27	0.31	1977	0	160	CTILL			3	10.1	CORN	1	10	10	1	0	0	0	0	-0.02	-23.43	-0.24	-11.58	-0.02	-14.37	-0.23	-11.12	0	-1.15	-0.07	-1.05	-0.04	-8.7	-0.51	-15.19	-0.3	-17.7	-2.81	-130.53	-1.15	-21.84	-2.57	-93.53	-0.77	-14.34	-0.54
1	610	LAMBERTON	22	0.27	0.31	1978	0	160	CTILL		2.75	3	7.9	CORN	1	10	10	1	0	0	0	0	-0.03	-5.11	-0.26	-5.84	-0.03	-3.63	-0.25	-5.73	-0.03	-2.62	-0.24	-5.63	-0.02	-2.84	-0.18	-7.64	-0.19	-10.22	-1.4	-63.95	-1.53	-28.82	-3.28	-134.88	-1.21	-27.7	-1.41
1	611	LAMBERTON	22	0.27	0.31	1979	0	160	CTILL			3	9.3	CORN	1	10	10	1	0	0	0	0	-0.03	-20.01	-0.31	-8.67	-0.03	-13.04	-0.3	-8.45	-0.03	-8.77	-0.29	-8.25	-0.01	-1.45	-0.11	-1.6	-0.11	-18.42	-0.99	-46.32	-1.6	-35.23	-4.16	-158.25	-1.34	-26.68	-2.08
1	612	LAMBERTON	22	0.27	0.31	1980	0	160	CTILL			3	6.9	CORN	1	10	10	1	0	0	0	0	-0.01	-1.56	-0.09	-1.29	-0.03	-2.91	-0.23	-3.32	-0.03	-2.1	-0.22	-3.28	-0.01	-1.04	-0.11	-1.91	-0.27	-17.23	-1.87	-91.53	-1.53	-35.78	-2.97	-113.07	-1.07	-23.6	-0.88
1	613	LAMBERTON	22	0.27	0.31	1981	0	160	CTILL			3	6.1	CORN	1	10	10	1	0	0	0	0	0	-0.81	-0.04	-0.51	0	-0.58	-0.03	-0.39	-0.01	-1.48	-0.08	-1.12	-0.07	-20.42	-0.73	-34.45	-0.3	-17.52	-2.52	-113.1	-1.04	-14.93	-1.8	-54.88	-0.96	-19.12	-1.32
1	614	LAMBERTON	22	0.27	0.31	1982	0	160	CTILL			3	8.6	CORN	1	10	10	1	0	0	0	0	-0.03	-6.69	-0.23	-9.64	-0.03	-4.72	-0.22	-9.29	-0.03	-3.42	-0.22	-8.95	-0.02	-1.42	-0.17	-4.65	-0.16	-7.48	-1.08	-49.59	-1.6	-30.08	-3.38	-124.58	-0.9	-13.64	-0.56
1	615	LAMBERTON	22	0.27	0.31	1983	0	160	CTILL			3	4.4	CORN	1	10	10	1	0	0	0	0	-0.01	-0.96	-0.06	-0.91	-0.02	-2.27	-0.2	-2.97	-0.01	-0.6	-0.06	-0.87	-0.02	-1.32	-0.17	-2.51	-0.08	-8.01	-0.71	-31.81	-1.15	-27.74	-2.86	-111.52	-0.96	-24.17	-1.4
1	616	LAMBERTON	22	0.27	0.31	1984	0	160	CTILL			3	6.9	CORN	1	10	10	1	0	0	0	0	-0.03	-3.11	-0.27	-3.63	-0.03	-2.23	-0.26	-3.58	-0.01	-0.84	-0.11	-1.56	-0.01	-0.44	-0.06	-0.9	-0.2	-13.44	-1.71	-72.64	-1.37	-25.48	-2.94	-103.41	-1.25	-30.17	-1.88
1	617	LAMBERTON	22	0.27	0.31	1985	0	160	CTILL			3	10.1	CORN	1	10	10	1	0	0	0	0	-0.03	-2.18	-0.24	-3.26	-0.03	-1.59	-0.23	-3.22	-0.03	-1.19	-0.22	-3.18	-0.06	-3.04	-0.41	-12.5	-0.34	-11.7	-2.18	-101.78	-1.47	-27.75	-2.41	-86.69	-1.06	-23.52	-0.8
1	618	LAMBERTON	22	0.27	0.31	1986	0	160	CTILL			3	10.3	CORN	1	10	10	1	0	0	0	0	-0.02	-3.53	-0.21	-3.2	-0.02	-2.51	-0.21	-3.16	-0.02	-1.82	-0.2	-3.12	-0.04	-5.79	-0.35	-15.85	-0.27	-11.03	-1.83	-78.39	-1.15	-22.73	-1.94	-79.17	-1.03	-26.71	-1.14
1	619	LAMBERTON	22	0.27	0.31	1987	0	160	CTILL			3	10	CORN	1	10	10	1	0	0	0	0	-0.01	-1.32	-0.07	-1.07	-0.01	-0.93	-0.06	-0.82	-0.04	-12.48	-0.36	-17.2	-0.1	-12.31	-0.75	-35.05	-0.26	-11.63	-1.62	-74.72	-1.66	-34.63	-3.12	-113.54	-1.24	-25.68	-0.98
1	620	LAMBERTON	22	0.27	0.31	1988	0	160	CTILL			3	4.2	CORN	1	10	10	1	0	0	0	0	-0.01	-1.66	-0.08	-1.12	-0.03	-4.77	-0.31	-4.53	-0.03	-3.35	-0.3	-4.47	-0.05	-8.71	-0.43	-18.26	-0.24	-13.6	-1.96	-95.92	-1.58	-25.81	-3.24	-117.46	-0.98	-8.07	-0.69
1	621	LAMBERTON	22	0.27	0.31	1989	0	160	CTILL			3	8.1	CORN	1	10	10	1	0	0	0	0	0	-1.06	-0.03	-0.4	0	-1.31	-0.04	-0.53	-0.01	-5.34	-0.2	-3.09	-0.01	-1.95	-0.09	-1.36	-0.14	-27.95	-1.53	-76.45	-0.75	-16.65	-1.66	-53.27	-0.6	-12.63	-1.04
1	622	LAMBERTON	22	0.27	0.31	1990	0	160	CTILL			3	8.7	CORN	1	10	10	1	0	0	0	0	-0.02	-20.89	-0.26	-9.95	-0.01	-6.42	-0.12	-3.96	-0.01	-1.26	-0.06	-0.88	-0.03	-11.33	-0.37	-12.86	-0.2	-20.56	-1.87	-87.77	-1.22	-20.43	-3.07	-107.93	-0.99	-16.51	-1.34
1	623	LAMBERTON	22	0.27	0.31	1991	0	160	CTILL			3	9.9	CORN	1	10	10	1	0	0	0	0	-0.03	-7.65	-0.25	-10.85	-0.03	-5.32	-0.24	-10.41	-0.01	-1.66	-0.11	-3.8	-0.03	-2.35	-0.29	-7.57	-0.3	-10.83	-2.26	-90.69	-1.5	-27.62	-3.02	-105.96	-1.15	-21.41	-0.96
1	624	LAMBERTON	22	0.27	0.31	1992	0	160	CTILL		2.16	3	8.5	CORN	1	10	10	1	0	0	0	0	-0.01	-2.62	-0.09	-1.31	-0.01	-2.09	-0.08	-1.18	-0.01	-3	-0.14	-2.03	-0.05	-14.09	-0.47	-16.17	-0.11	-15.05	-0.95	-40.11	-1.46	-29.87	-3.8	-150.85	-1.2	-26.76	-1.9
1	625	HOYTVILLE	23	0.4	0.19	1	0	200	CTILL	61460
1	626	HOYTVILLE	23	0.4	0.19	1963	0	200	CTILL			11	7.3	CORN	1	10	4	1	0	0	0	0	54.41	54.41	126.97	126.97	0	0.01	0	1.06	0	0.21	0.01	3.15	0	-0.6	-0.02	-8.95	-0.11	-10.31	-0.12	-30.11	-0.05	-6.61	-0.02	-5.88	0	1.35	0
1	627	HOYTVILLE	23	0.4	0.19	1964	0	200	CTILL			11	4.7	CORN	1	10	4	1	0	0	0	0	0.12	2.26	1.21	50.04	-0.01	-1.98	-0.11	-2.01	0	-1.03	0.04	3	-0.05	-4.88	-0.44	-16.75	-2.71	-26.3	-3.32	-64.55	-1.14	-16.65	-0.56	-18.65	0.02	0.71	0.04
1	628	HOYTVILLE	23	0.4	0.19	1965	0	200	CTILL			11	6.8	CORN	1	10	4	1	0	0	0	0	0.07	0.62	0.78	36.04	0	-0.18	0.05	4.45	0	-0.21	0	2.23	-0.01	-0.35	-0.05	1.54	-1.98	-22	-2.72	-46.2	-0.9	-17.65	-0.81	-44.47	-0.01	-0.25	-0.01
1	629	HOYTVILLE	23	0.4	0.19	1966	0	200	CTILL			11	6.8	CORN	1	10	4	1	0	0	0	0	0.08	0.5	0.62	26.54	0.03	0.85	0.24	10.44	-0.01	-0.67	-0.06	-1.76	-0.09	-3.45	-0.48	-19.19	-2.83	-27.77	-1.74	0.38	-1.38	-34.41	-0.96	-43.82	-0.05	-2.9	-0.05
1	630	HOYTVILLE	23	0.4	0.19	1967	0	200	CTILL			11	8.6	CORN	1	10	4	1	0	0	0	0	0.08	1.69	0.75	35.66	-0.01	-2.24	-0.04	-0.58	0.01	0.24	0.12	6.62	-0.05	-3.62	-0.38	-15.22	-3.13	-43.93	-3.48	-79.36	-1.27	-22.83	-0.46	-10.41	0.02	0.26	0.04
1	631	HOYTVILLE	23	0.4	0.19	1968	0	200	CTILL			11	5.9	CORN	1	10	4	1	0	0	0	0	0.01	-1.88	0.19	10.65	0.02	0.59	0.2	9.69	0	-0.49	-0.03	-0.13	-0.08	-5.36	-0.65	-26.97	-2.75	-40.38	-2.79	-55.23	-1.14	-22.81	-0.44	-11.99	-0.02	-1.19	-0.01
1	632	HOYTVILLE	23	0.4	0.19	1969	0	200	CTILL			11	5.8	CORN	1	10	4	1	0	0	0	0	0.06	1.58	0.74	34.68	0.01	0.1	0.08	4.81	-0.01	-1.12	-0.07	-2.13	-0.03	-2.64	-0.26	-10.82	-2.25	-31.12	-3.06	-65.68	-0.95	-19.23	-0.53	-20.7	0	-0.14	0
1	633	HOYTVILLE	23	0.4	0.19	1970	0	200	CTILL			11	7.1	CORN	1	10	4	1	0	0	0	0	0.04	0.9	0.42	19.81	-0.01	-0.86	-0.08	0.58	0	-0.5	0.07	3.45	-0.02	-1.81	-0.16	-5.96	-2.7	-37.21	-3.1	-54.96	-1.18	-27.04	-0.73	-32.55	0.01	0.33	0.02
1	634	HOYTVILLE	23	0.4	0.19	1971	0	200	CTILL			11	10.5	CORN	1	10	4	1	0	0	0	0	0.05	-0.48	0.55	23.73	0.02	0.48	0.19	8.7	-0.01	-0.59	-0.09	-1.28	-0.02	-2.04	-0.19	-7.64	-2.78	-36.57	-3.28	-51.51	-1.24	-27.36	-0.89	-36.99	-0.04	-1.99	-0.05
1	635	HOYTVILLE	23	0.4	0.19	1972	0	200	CTILL			11	9.3	CORN	1	10	4	1	0	0	0	0	0.05	-2.32	0.49	22.75	0.03	0.59	0.27	13.29	-0.01	-0.4	-0.02	0.95	-0.04	-2.62	-0.28	-10.89	-3.19	-37.44	-3.07	-40.13	-1.47	-32.3	-1.04	-53.31	0	-0.09	0.02
1	636	HOYTVILLE	23	0.4	0.19	1973	0	200	CTILL			11	7.3	CORN	1	10	4	1	0	0	0	0	0.03	0.27	0.33	20.12	0	-0.84	0.03	4.61	0	-0.57	0.04	3.4	-0.14	-8.42	-0.97	-42.65	-2.94	-37.51	-2.25	-22.21	-1.33	-27.72	-0.71	-25.59	-0.07	-3.68	-0.08
1	637	HOYTVILLE	23	0.4	0.19	1974	0	200	CTILL			11	5.1	CORN	1	10	4	1	0	0	0	0	0.08	2.58	0.71	30.28	0	0.15	0.04	3.21	0	-0.01	0.01	1.34	-0.04	-1.88	-0.29	-10.08	-2.43	-33.29	-2.55	-41.08	-1.06	-22.97	-0.58	-19.15	-0.01	-1.15	-0.01
1	638	HOYTVILLE	23	0.4	0.19	1975	0	200	CTILL			11	10	CORN	1	10	4	1	0	0	0	0	0.05	1.06	0.68	32.99	0	-0.5	-0.01	3.34	0	-0.36	0.02	3.46	-0.01	-2.19	-0.13	-4.83	-1.95	-18.22	-2.5	-15.95	-0.96	-24.47	-1.33	-86.44	0	0.11	0
1	639	HOYTVILLE	23	0.4	0.19	1976	0	200	CTILL			11	8.3	CORN	1	10	4	1	0	0	0	0	0.12	3.54	0.89	40.24	0.01	0.43	0.11	5.55	-0.03	-1.72	-0.18	-6.73	-0.09	-3.14	-0.44	-17.76	-2.88	-38.58	-2	-31.04	-1.25	-25.11	-0.46	-14.65	0.02	0.23	0.03
1	640	HOYTVILLE	23	0.4	0.19	1977	0	200	CTILL			11	9.2	CORN	1	10	4	1	0	0	0	0	0.02	-0.22	0.23	10.65	-0.02	-3.75	-0.17	-4.46	0.01	0.05	0.13	7.63	-0.08	-8.3	-0.74	-31.66	-2.49	-34.75	-3.06	-63.21	-1.04	-20.11	-0.5	-15.75	0.02	1.06	0.05
1	641	HOYTVILLE	23	0.4	0.19	1978	0	200	CTILL			11	7.4	CORN	1	10	4	1	0	0	0	0	0.09	2.45	0.78	35.47	-0.02	-0.7	-0.12	0.57	-0.01	-0.12	-0.01	5.36	0.01	-0.08	0.09	5.44	-3.17	-38.93	-3.33	-51.21	-1.44	-32.47	-1.02	-49.68	-0.02	-1.4	-0.01
1	642	HOYTVILLE	23	0.4	0.19	1979	0	200	CTILL			11	12.3	CORN	1	10	4	1	0	0	0	0	0.06	0.98	0.63	27.55	-0.01	-0.33	-0.05	2.01	0	-0.06	-0.01	3.77	-0.03	-1.75	-0.24	-10.53	-1.97	-23.96	-2.19	-26.06	-0.9	-21.43	-0.72	-33.68	-0.01	-0.65	-0.01
1	643	HOYTVILLE	23	0.4	0.19	1980	0	200	CTILL		55677.8	11	8.8	CORN	1	10	4	1	0	0	0	0	0.07	-0.95	0.64	29.8	0.01	-0.12	0.13	7.21	0	-0.14	0.03	2.11	-0.02	-1.88	-0.16	-5.34	-3.03	-36.77	-3.28	-53.89	-1.37	-28.37	-0.96	-48.3	-0.02	-0.88	-0.01
1	644	HOYTVILLE	23	0.4	0.19	1981	0	200	CTILL			11	5.6	CORN	1	10	4	1	0	0	0	0	0.04	-0.97	0.44	21.74	-0.02	-3.08	-0.09	-0.88	0	-1.43	0.06	4.38	-0.04	-4.58	-0.28	-12.5	-3.49	-44.67	-3.72	-74.66	-1.47	-26.5	-0.68	-18.91	-0.06	-2.96	-0.07
1	645	HOYTVILLE	23	0.4	0.19	1982	0	200	CTILL			11	7.9	CORN	1	10	4	1	0	0	0	0	0.07	1.76	0.68	31.07	-0.01	-0.53	-0.07	1.78	0	-0.22	-0.01	4.16	-0.01	-1.06	-0.06	-1.19	-2.49	-28.91	-2.74	-29.73	-1.19	-29.65	-1.16	-68.34	0.02	0.95	0.03
1	646	HOYTVILLE	23	0.4	0.19	1983	0	200	CTILL			11	6.3	CORN	1	10	4	1	0	0	0	0	0.04	-9.72	0.51	25.61	0.04	0.19	0.53	25.97	-0.01	-2.42	-0.12	-5.26	-0.06	-4	-0.52	-23.05	-2.95	-22.81	-3.05	-20.61	-1.38	-23.56	-1.26	-57.81	-0.04	-1.85	-0.06
1	647	HOYTVILLE	23	0.4	0.19	1984	0	200	CTILL			11	12.4	CORN	1	10	4	1	0	0	0	0	0.08	2.58	0.78	37.7	0	0.06	0	5.92	-0.01	-1.23	-0.06	-2.26	0.02	0.61	0.15	8.82	-3.14	-38.72	-3.42	-54.77	-1.39	-30.69	-0.9	-34.77	0.04	1.25	0.1
1	648	HOYTVILLE	23	0.4	0.19	1985	0	200	CTILL			11	9	CORN	1	10	4	1	0	0	0	0	0.02	-4.05	0.28	13.42	0.03	0.89	0.33	15.22	0	-0.11	-0.01	0.7	-0.08	-5.15	-0.66	-26.56	-3.03	-41.61	-3.31	-72.96	-1.25	-23.63	-0.49	-16.41	0	0.08	0.01
1	649	HOYTVILLE	23	0.4	0.19	1986	0	200	CTILL			11	11.4	CORN	1	10	4	1	0	0	0	0	0.13	3.91	1.03	44.72	-0.01	-0.32	-0.03	0.4	0	-0.09	0	1.78	-0.08	-4.22	-0.53	-22.1	-3.33	-45.43	-3.04	-58.46	-1.41	-28.07	-0.56	-18.16	-0.02	-0.94	-0.01
1	650	HOYTVILLE	23	0.4	0.19	1987	0	200	CTILL			11	6.5	CORN	1	10	4	1	0	0	0	0	0.05	0.88	0.46	24.91	0.01	-0.15	0.1	6.32	-0.02	-2.23	-0.11	-4.52	-0.11	-5.82	-0.68	-29.83	-3.67	-48.69	-2.93	-42.96	-1.65	-35.35	-0.81	-37.31	0	0.12	0.01
1	651	HOYTVILLE	23	0.4	0.19	1988	0	200	CTILL			11	5.9	CORN	1	10	4	1	0	0	0	0	0.1	1.23	1.04	47.17	0.02	0.23	0.19	9.47	0	-0.11	0	1.58	-0.04	-2.66	-0.35	-14.74	-2.79	-33.22	-3.18	-47.2	-1.19	-20.3	-0.66	4.43	0.02	0.22	0.12
1	652	HOYTVILLE	23	0.4	0.19	1989	0	200	CTILL			11	8	CORN	1	10	4	1	0	0	0	0	0.05	0.68	0.57	27.67	-0.01	-1.76	-0.07	-2.56	0.01	0.06	0.1	5.72	-0.03	-2.54	-0.31	-14.09	-1.89	-21.8	-2.31	-21.59	-0.88	-21.71	-0.9	-42.64	-0.03	-2.01	-0.06
1	653	HOYTVILLE	23	0.4	0.19	1990	0	200	CTILL			11	8.7	CORN	1	10	4	1	0	0	0	0	0.04	-2.15	0.47	20.2	-0.01	-2.63	-0.09	-1.13	0	0.14	0.05	9.1	-0.07	-3.63	-0.54	-21.92	-3.12	-37.23	-2.93	-37.49	-1.4	-28.16	-0.85	-32.12	-0.03	-1.86	-0.03
1	654	HOYTVILLE	23	0.4	0.19	1991	0	200	CTILL			11	4.2	CORN	1	10	4	1	0	0	0	0	0.14	4.36	1.04	49.54	0.02	0.58	0.16	8.44	-0.02	-1.04	-0.08	-2.69	-0.09	-3.73	-0.48	-20.91	-3.44	-44.8	-2.52	-40.19	-1.51	-31.4	-0.62	-25.94	0.04	1.85	0.06
1	655	HOYTVILLE	23	0.4	0.19	1992	0	200	CTILL		54658.7	11	12.8	CORN	1	10	4	1	0	0	0	0	0.01	-1.77	0.17	8.28	0.01	0.23	0.13	7.82	-0.01	-1.08	-0.09	-2.19	-0.02	-1.5	-0.15	-5.03	-2.37	-31.1	-2.67	-35.54	-1.08	-26.85	-0.84	-38.66	0.01	0	0.02
1	656	HOYTVILLE	24	0.4	0.19	1	0	200	NTILL	61460
1	657	HOYTVILLE	24	0.4	0.19	1963	0	200	NTILL			11	7.4	CORN	1	10	4	3	0	0	0	0	54.41	54.41	126.97	126.97	0	0.01	0	1.06	0	0.21	0.01	3.15	0	-0.5	-0.02	-7.59	-0.01	-1.41	-0.06	-30.39	-0.01	0.89	-0.01	-6.04	0	2.97	0
1	658	HOYTVILLE	24	0.4	0.19	1964	0	200	NTILL			11	4.6	CORN	1	10	4	3	0	0	0	0	2.96	1.74	17.45	17.74	1.3	0.02	0.39	-0.01	1.37	0.22	2.63	2.18	0.54	-0.2	-4.28	-3.77	-1.74	-1.39	-20.36	-19.84	-2.42	-1.13	-13.45	-14.72	1.28	2.83	4.11
1	659	HOYTVILLE	24	0.4	0.19	1965	0	200	NTILL			11	6.3	CORN	1	10	4	3	0	0	0	0	2.64	1.69	12.09	12.29	1.16	0.3	2.66	2.2	0.92	0.16	1.54	1.16	0.64	0.13	0.27	0.83	-2.14	-1.51	-14.27	-14.03	-7.51	-4.28	-27.47	-25.87	-2.42	0.71	-2.54
1	660	HOYTVILLE	24	0.4	0.19	1966	0	200	NTILL			11	5.6	CORN	1	10	4	3	0	0	0	0	3.28	1.7	9.25	9.76	2.58	0.77	6.14	4.67	1.16	0.03	0.78	0.11	-0.55	-0.81	-4.57	-5.91	0.95	0.26	1.96	0.35	-6.23	-3.29	-17.25	-16.74	-7.47	-2.55	-9.96
1	661	HOYTVILLE	24	0.4	0.19	1967	0	200	NTILL			11	7.5	CORN	1	10	4	3	0	0	0	0	3.89	1.68	12.36	12.91	1.45	0.19	1.91	1.27	1.95	0.42	4.31	3.25	-0.19	-0.45	-3.82	-4.08	-6.26	-3.21	-21.8	-24.19	-3.27	-0.59	-5.18	-5.36	0.21	1.38	2.59
1	662	HOYTVILLE	24	0.4	0.19	1968	0	200	NTILL			11	4.9	CORN	1	10	4	3	0	0	0	0	2.18	0.93	5.25	5.84	2.39	0.65	5.75	4.17	1.16	0.07	1.47	0.4	-1.47	-1.07	-6.47	-7.54	-5.81	-2.75	-15.49	-16.03	-5.11	-1.48	-7.23	-6.82	-8.02	-2.16	-6.54
1	663	HOYTVILLE	24	0.4	0.19	1969	0	200	NTILL			11	4.7	CORN	1	10	4	3	0	0	0	0	4.03	2	12.67	12.61	1.57	0.37	3.6	2.45	0.62	0.06	0.41	0.36	-0.29	-0.39	-2.03	-2.97	-6.43	-3.05	-18.4	-18.75	-8.66	-3.26	-14.43	-13.39	-6.19	-1.18	-4.19
1	664	HOYTVILLE	24	0.4	0.19	1970	0	200	NTILL			11	6.2	CORN	1	10	4	3	0	0	0	0	3.38	1.32	8.59	7.66	0.89	0.17	0.8	0.96	1.63	0.41	3.32	2.32	0.23	-0.16	-0.66	-1.19	-4.99	-2.17	-13.46	-12.57	-11.35	-4.73	-19.08	-18.37	-2.73	0.69	-0.47
1	665	HOYTVILLE	24	0.4	0.19	1971	0	200	NTILL			11	9.3	CORN	1	10	4	3	0	0	0	0	3.59	1.47	10.22	9.26	2.47	0.64	6.03	4.19	0.81	0	0.46	-0.05	0.2	-0.29	-0.93	-2.29	-3.51	-1.93	-10.96	-12.64	-8.21	-3.44	-17.14	-16.6	-13.59	-4.79	-14.73
1	666	HOYTVILLE	24	0.4	0.19	1972	0	200	NTILL			11	7.3	CORN	1	10	4	3	0	0	0	0	3.25	1.36	8.3	9.22	2.92	0.85	6.79	5.99	1.38	0.15	1.73	1.05	-0.05	-0.26	-2.22	-2.2	-3.49	-1.53	-10.53	-11.2	-12.43	-4.95	-24.27	-24.85	-3.61	0.14	-1.59
1	667	HOYTVILLE	24	0.4	0.19	1973	0	200	NTILL			11	6.9	CORN	1	10	4	3	0	0	0	0	3.18	1.15	7.42	8.94	1.73	0.38	2.83	2.95	1.64	0.3	2.7	2.33	-3.23	-1.23	-10.32	-10.44	-2.45	-0.78	-4.88	-6.78	-5.72	-1.51	-8.55	-9.37	-16.53	-5.21	-15.61
1	668	HOYTVILLE	24	0.4	0.19	1974	0	200	NTILL			11	3.3	CORN	1	10	4	3	0	0	0	0	4.8	2.14	12.19	10.46	1.58	0.32	3.14	1.63	1.22	0.17	2.21	0.83	-0.86	-0.32	-2.9	-1.89	-5.11	-2.17	-11.2	-11	-6.6	-2.05	-9.16	-8.09	-7.83	-1.94	-6.05
1	669	HOYTVILLE	24	0.4	0.19	1975	0	200	NTILL			11	9.2	CORN	1	10	4	3	0	0	0	0	4.09	1.98	12.17	12.33	0.92	0.3	1.75	1.9	1.02	0.33	2.15	2.06	-0.03	0	-0.83	-0.21	-1.43	-0.68	-4.16	-4.9	-17.55	-7.24	-36.59	-35.03	-6.48	-0.8	-4.22
1	670	HOYTVILLE	24	0.4	0.19	1976	0	200	NTILL			11	7.9	CORN	1	10	4	3	0	0	0	0	5.77	2.69	13.43	14.96	2.41	0.51	4.38	3.03	0.21	-0.24	-1.06	-1.63	-1.29	-0.73	-3.68	-4.79	-4.32	-1.94	-8.15	-10.54	-6	-2.02	-7.17	-8.21	0.25	1.39	2.34
1	671	HOYTVILLE	24	0.4	0.19	1977	0	200	NTILL			11	8.7	CORN	1	10	4	3	0	0	0	0	2.56	0.69	6.3	4.84	0.31	-0.04	-1.02	-0.39	1.84	0.52	4.38	3.63	-2.5	-1.17	-8.79	-8.86	-6.65	-2.69	-16.09	-17.22	-7.99	-2.58	-11.3	-11.43	2.44	2.88	5.13
1	672	HOYTVILLE	24	0.4	0.19	1978	0	200	NTILL			11	5.6	CORN	1	10	4	3	0	0	0	0	5.2	1.97	13.6	13.22	0.93	0.08	0.23	0.48	1.32	0.4	1.99	2.63	1.86	0.51	3.73	3.43	-4.48	-1.9	-13.18	-13.78	-9.11	-3.4	-17.12	-18.76	-7.33	-1.5	-6.46
1	673	HOYTVILLE	24	0.4	0.19	1979	0	200	NTILL			11	9.6	CORN	1	10	4	3	0	0	0	0	4.14	1.96	11.53	10.89	0.58	0.26	0.9	1.42	0.75	0.42	1.6	2.28	-0.78	-0.46	-2.18	-3.13	-3.75	-1.18	-8.15	-6.99	-9.23	-3.27	-14.65	-13.94	-8.18	-1.83	-6.37
1	674	HOYTVILLE	24	0.4	0.19	1980	0	200	NTILL		62291	11	7.4	CORN	1	10	4	3	0	0	0	0	4.11	1.73	10.43	12.24	2.29	0.57	4.54	4.14	1.69	0.21	2.72	1.52	0.21	-0.04	-1.28	-0.44	-4.94	-2.2	-13.67	-16.83	-10.43	-3.85	-18.37	-21.14	-7.52	-1.42	-5.73
1	675	HOYTVILLE	24	0.4	0.19	1981	0	200	NTILL			11	7.4	CORN	1	10	4	3	0	0	0	0	3.64	1.13	8.67	9.2	1.24	0.2	0.87	1.57	1.88	0.45	3.33	3.61	0.04	-0.44	-1.89	-4.24	-6.3	-2.46	-17.05	-19.53	-5.08	-1.31	-7.52	-9.11	-13.72	-2.89	-14.01
1	676	HOYTVILLE	24	0.4	0.19	1982	0	200	NTILL			11	8.7	CORN	1	10	4	3	0	0	0	0	4.31	1.81	11.65	10.94	0.74	0.22	0.82	1.27	0.96	0.41	1.79	2.44	0.54	0.29	0.89	1.6	-2.83	-1.32	-7.09	-8.72	-18.82	-7.07	-32.93	-30.98	-1.99	1.63	1.1
1	677	HOYTVILLE	24	0.4	0.19	1983	0	200	NTILL			11	5.9	CORN	1	10	4	3	0	0	0	0	2.91	1.47	9.3	11.99	3.63	1.46	10.98	12.68	0.73	-0.13	0.22	-1.69	-0.98	-0.7	-4.64	-7.13	-1.66	-0.51	-4.88	-5.65	-8.1	-2.99	-18.26	-21.05	-13.5	-4.25	-17.48
1	678	HOYTVILLE	24	0.4	0.19	1984	0	200	NTILL			11	12.1	CORN	1	10	4	3	0	0	0	0	4.91	2.24	12.95	13.07	1.57	0.5	2.81	2.95	1	0.05	1.43	-0.13	2.2	0.74	4.97	4.21	-5.97	-2.27	-15.98	-14.18	-7	-2.04	-11.8	-11.07	4.4	3.23	8.88
1	679	HOYTVILLE	24	0.4	0.19	1985	0	200	NTILL			11	9.2	CORN	1	10	4	3	0	0	0	0	2.47	0.96	5.98	5.54	3.48	1.08	8.48	6.77	1.36	0.08	1.89	0.46	-2.17	-0.92	-7.55	-6.56	-8.77	-3.53	-20.24	-21.31	-9.03	-2.54	-11.6	-11.19	-6.08	-0.35	-3.03
1	680	HOYTVILLE	24	0.4	0.19	1986	0	200	NTILL			11	11.4	CORN	1	10	4	3	0	0	0	0	6.98	2.76	17.08	16.52	1.62	0.11	2.17	0.61	1.58	0.19	2.36	1.14	-1.62	-0.94	-5.45	-6.76	-6.46	-2.51	-13.9	-15.67	-8.11	-2.39	-10.56	-11.39	-9.47	-1.71	-6.49
1	681	HOYTVILLE	24	0.4	0.19	1987	0	200	NTILL			11	5.4	CORN	1	10	4	3	0	0	0	0	3.97	1.42	9.05	9.6	2.62	0.54	4.84	3.71	1.09	-0.09	0.68	-0.95	-1.25	-0.91	-4.72	-7.25	-4.46	-1.78	-10.02	-12.4	-13.12	-4.33	-19.72	-19.59	-6.84	-0.2	-3.32
1	682	HOYTVILLE	24	0.4	0.19	1988	0	200	NTILL			11	5.9	CORN	1	10	4	3	0	0	0	0	5.25	2.76	15.43	18.41	2.67	0.84	6.64	5.89	1.33	0.18	2.33	1.24	-0.95	-0.63	-3.99	-5.19	-4.51	-1.88	-11.7	-14.15	0.52	0.72	3.14	1.34	4.59	2.87	10.95
1	683	HOYTVILLE	24	0.4	0.19	1989	0	200	NTILL			11	7.3	CORN	1	10	4	3	0	0	0	0	4.31	2.16	12.06	11.6	0.32	0.06	0.3	0.06	1.64	0.62	4.08	3.38	-1.4	-0.74	-4.14	-4.69	-3.16	-0.99	-7.07	-6.21	-9.19	-3.19	-16.25	-14.93	-17.51	-5.7	-18.01
1	684	HOYTVILLE	24	0.4	0.19	1990	0	200	NTILL			11	9.2	CORN	1	10	4	3	0	0	0	0	3.69	1.23	9.2	7.14	1.04	0.48	1.21	2.77	1.68	0.74	3.39	4.33	-1.44	-0.72	-4.75	-5.3	-3.79	-1.46	-8.41	-9.5	-8.37	-2.38	-13.26	-11.77	-12.58	-3.57	-11.41
1	685	HOYTVILLE	24	0.4	0.19	1991	0	200	NTILL			11	5.2	CORN	1	10	4	3	0	0	0	0	6.18	2.88	14.35	17.04	2.92	0.74	5.43	4.59	1.02	0.07	0.67	0.29	-1.29	-0.94	-4.12	-6.69	-5.58	-2.04	-11.02	-12.6	-13.26	-4.55	-16.94	-18.4	5.65	4.66	7.64
1	686	HOYTVILLE	24	0.4	0.19	1992	0	200	NTILL		78656.7	11	13.2	CORN	1	10	4	3	0	0	0	0	2.1	0.9	5.04	4.65	2.04	0.75	4.61	4.04	0.35	0.18	0.32	0.85	-0.04	0.12	-0.18	0.25	-4.51	-1.58	-9.26	-9.17	-10.01	-3.71	-14.69	-16	-4.29	-0.05	-1.96
1	687	HOYTVILLE	25	0.4	0.19	1	0	0	CTILL	61460
1	688	HOYTVILLE	25	0.4	0.19	1963	0	200	CTILL			11	7.15	CORN	1	10	4	1	0	0	0	0	54.41	54.41	126.97	126.97	0	0.01	0	1.06	0	0.21	0.01	3.15	0	-0.5	-0.02	-7.59	-0.11	-10.22	-0.12	-30.34	-0.05	-6.64	-0.02	-6.05	0	1.36	0
1	689	HOYTVILLE	25	0.4	0.19	1964	0	0	CTILL			11	2.14	SOYBEAN	2	10	4	1	0	0	0	0	0.12	2.63	1.21	50.52	-0.01	-0.98	-0.11	-0.23	0	-0.31	0.04	4.58	-0.05	-3.54	-0.44	-11.11	-2.71	-24.79	-3.32	-60.16	-1.14	-18.58	-0.56	-21.29	0	-0.24	0.01
1	690	HOYTVILLE	25	0.4	0.19	1965	0	200	CTILL			11	7.78	CORN	1	10	4	1	0	0	0	0	0.02	0.55	0.49	16.51	0	-0.04	0.03	1.98	0	-0.06	0	0.99	0	-0.11	-0.03	0.68	-0.52	-7.58	-1.68	-18.92	-0.24	-6.78	-0.5	-20.2	0	0.1	-0.01
1	691	HOYTVILLE	25	0.4	0.19	1966	0	0	CTILL			11	3	SOYBEAN	2	10	4	1	0	0	0	0	0.08	1.93	0.62	30.94	0.03	0.96	0.24	11.04	-0.01	-0.18	-0.06	0.1	-0.09	-3.31	-0.47	-18.86	-2.81	-28.2	-1.71	0.29	-1.37	-34.62	-0.95	-45.74	-0.06	-3.67	-0.06
1	692	HOYTVILLE	25	0.4	0.19	1967	0	200	CTILL			11	8.61	CORN	1	10	4	1	0	0	0	0	0.02	0.69	0.47	17.1	0	-0.28	-0.02	1.04	0	0.11	0.07	3.23	-0.01	-0.74	-0.24	-5.42	-0.78	-13.73	-2.15	-38.74	-0.32	-7.08	-0.28	-4.38	0.01	0.39	0.02
1	693	HOYTVILLE	25	0.4	0.19	1968	0	0	CTILL			11	4.24	SOYBEAN	2	10	4	1	0	0	0	0	0.01	0.06	0.19	15.31	0.02	0.6	0.2	10	0	-0.2	-0.03	0.71	-0.08	-5.13	-0.64	-26.25	-2.73	-41.21	-2.77	-57.94	-1.13	-22.83	-0.44	-12.12	-0.03	-2.01	-0.03
1	694	HOYTVILLE	25	0.4	0.19	1969	0	200	CTILL			11	6.29	CORN	1	10	4	1	0	0	0	0	0.02	0.67	0.42	14.64	0	0.05	0.04	1.98	0	-0.09	-0.04	0.2	-0.01	-0.68	-0.14	-3.93	-0.57	-10.46	-1.7	-27.21	-0.24	-6.61	-0.29	-8.58	0	0.14	0
1	695	HOYTVILLE	25	0.4	0.19	1970	0	0	CTILL			11	2.19	SOYBEAN	2	10	4	1	0	0	0	0	0.04	1.15	0.41	20.44	-0.01	-0.47	-0.08	1.77	0.01	-0.05	0.07	5.09	-0.02	-1.32	-0.15	-3.64	-2.68	-34.53	-3.05	-51.3	-1.18	-28.74	-0.72	-35.47	-0.01	-1.02	-0.01
1	696	HOYTVILLE	25	0.4	0.19	1971	0	200	CTILL			11	10.24	CORN	1	10	4	1	0	0	0	0	0.02	0.24	0.35	11.83	0	0.2	0.12	4.04	0	-0.09	-0.06	-0.13	-0.01	-0.51	-0.12	-2.89	-0.77	-12.29	-2.02	-23.6	-0.34	-9.2	-0.54	-16.6	-0.01	-0.48	-0.03
1	697	HOYTVILLE	25	0.4	0.19	1972	0	0	CTILL			11	2.03	SOYBEAN	2	10	4	1	0	0	0	0	0.05	-0.26	0.49	28.24	0.03	0.78	0.27	14.22	-0.01	-0.13	-0.02	1.93	-0.04	-1.8	-0.28	-6.92	-3.18	-35.26	-3.07	-38.62	-1.47	-33.57	-1.03	-57.81	-0.02	-1.1	-0.01
1	698	HOYTVILLE	25	0.4	0.19	1973	0	200	CTILL			11	5.36	CORN	1	10	4	1	0	0	0	0	0.01	0.19	0.26	11.6	0	-0.1	0.02	3.17	0	-0.01	0.03	2.57	-0.04	-2.22	-0.78	-19.27	-0.9	-13.56	-1.78	-12.07	-0.41	-10.34	-0.56	-14.12	-0.02	-1.29	-0.06
1	699	HOYTVILLE	25	0.4	0.19	1974	0	0	CTILL			11	1.91	SOYBEAN	2	10	4	1	0	0	0	0	0.08	2.54	0.71	30.79	0	0.15	0.04	3.27	0	0.04	0.01	1.57	-0.04	-1.06	-0.29	-5.53	-2.42	-32.24	-2.55	-42.03	-1.05	-22.57	-0.58	-19.55	-0.02	-1.8	-0.03
1	700	HOYTVILLE	25	0.4	0.19	1975	0	200	CTILL			11	10.45	CORN	1	10	4	1	0	0	0	0	0.02	0.53	0.48	17.16	0	-0.18	-0.01	1.72	0	-0.07	0.02	1.99	0	-0.46	-0.09	-0.65	-0.6	-7.55	-1.74	-7.34	-0.29	-10.72	-0.92	-45.65	0	0.22	0
1	701	HOYTVILLE	25	0.4	0.19	1976	0	0	CTILL			11	1.63	SOYBEAN	2	10	4	1	0	0	0	0	0.12	3.68	0.86	38.94	0.01	0.42	0.11	5.3	-0.03	-1.02	-0.17	-3.59	-0.09	-2.73	-0.42	-14.67	-2.86	-38.79	-1.93	-30.96	-1.24	-24.8	-0.44	-14.47	0.01	-0.41	0.02
1	702	HOYTVILLE	25	0.4	0.19	1977	0	200	CTILL			11	9.18	CORN	1	10	4	1	0	0	0	0	0.01	0.13	0.15	5.47	0	-0.5	-0.11	-0.54	0	0.04	0.09	3.76	-0.02	-2.28	-0.51	-13.35	-0.72	-12.4	-2.07	-31.24	-0.3	-7.4	-0.33	-7.87	0.01	0.77	0.03
1	703	HOYTVILLE	25	0.4	0.19	1978	0	0	CTILL			11	1.85	SOYBEAN	2	10	4	1	0	0	0	0	0.09	2.39	0.77	34.79	-0.02	-0.7	-0.12	0.55	-0.01	-0.13	-0.01	5.26	0.01	0.31	0.09	6.92	-3.17	-35.22	-3.29	-45.3	-1.44	-33.97	-1.01	-51.02	-0.03	-2.3	-0.03
1	704	HOYTVILLE	25	0.4	0.19	1979	0	200	CTILL			11	11.81	CORN	1	10	4	1	0	0	0	0	0.02	0.68	0.4	13.81	0	-0.06	-0.03	1.15	0	0.03	0	1.98	-0.01	-0.56	-0.15	-4.46	-0.58	-8.42	-1.37	-10.13	-0.26	-8.66	-0.45	-16.37	0	-0.09	-0.01
1	705	HOYTVILLE	25	0.4	0.19	1980	0	0	CTILL		47840	11	1.65	SOYBEAN	2	10	4	1	0	0	0	0	0.07	0.8	0.64	34.29	0.01	0.22	0.13	8.35	0	0.03	0.03	2.65	-0.02	-0.72	-0.16	-1.27	-3.02	-37.58	-3.28	-55.34	-1.37	-30.31	-0.96	-52.45	-0.03	-1.75	-0.03
1	706	HOYTVILLE	25	0.4	0.19	1981	0	200	CTILL			11	6.15	CORN	1	10	4	1	0	0	0	0	0.01	0.27	0.36	13.31	0	-0.34	-0.07	1.55	0	-0.02	0.05	4.13	-0.01	-1.39	-0.22	-6.94	-1.03	-15.04	-2.96	-41.07	-0.44	-9.73	-0.53	-10.69	-0.01	-0.71	-0.05
1	707	HOYTVILLE	25	0.4	0.19	1982	0	0	CTILL			11	2.92	SOYBEAN	2	10	4	1	0	0	0	0	0.06	1.8	0.68	31.38	-0.01	-0.42	-0.07	2.12	0	-0.06	-0.01	4.84	-0.01	-0.32	-0.06	2.84	-2.47	-28.61	-2.74	-30.83	-1.18	-29.32	-1.16	-70.67	0	-0.2	0
1	708	HOYTVILLE	25	0.4	0.19	1983	0	200	CTILL			11	6.77	CORN	1	10	4	1	0	0	0	0	0.01	-2.25	0.32	14.58	0.01	0.35	0.32	12.66	0	-0.73	-0.08	-1.75	-0.01	-1.35	-0.32	-9.73	-0.76	-8.38	-1.83	-7.26	-0.35	-9.44	-0.75	-26.58	-0.01	-0.55	-0.04
1	709	HOYTVILLE	25	0.4	0.19	1984	0	0	CTILL			11	3	SOYBEAN	2	10	4	1	0	0	0	0	0.08	2.63	0.78	39.97	0	0.05	0	6.27	-0.01	-0.98	-0.06	-0.79	0.01	0.66	0.15	9.66	-3.13	-34.34	-3.42	-50.01	-1.39	-32.29	-0.9	-36.37	0.03	0.74	0.09
1	710	HOYTVILLE	25	0.4	0.19	1985	0	200	CTILL			11	9.41	CORN	1	10	4	1	0	0	0	0	0.01	-0.56	0.17	7.37	0.01	0.35	0.2	6.68	0	-0.03	-0.01	0.3	-0.02	-1.15	-0.39	-8.82	-0.74	-14.45	-1.95	-32.71	-0.3	-8.24	-0.28	-7.09	0	0.34	0.01
1	711	HOYTVILLE	25	0.4	0.19	1986	0	0	CTILL			11	3.43	SOYBEAN	2	10	4	1	0	0	0	0	0.13	3.95	1.03	47.11	0	-0.16	-0.03	0.95	0	-0.03	0	2.08	-0.08	-3.77	-0.53	-20.35	-3.32	-45.73	-3.04	-61.53	-1.4	-28.95	-0.56	-19.82	-0.04	-2.19	-0.03
1	712	HOYTVILLE	25	0.4	0.19	1987	0	200	CTILL			11	6.69	CORN	1	10	4	1	0	0	0	0	0.01	0.46	0.29	11.74	0	0.1	0.06	3.31	0	-0.41	-0.07	-1.22	-0.03	-1.53	-0.44	-13.54	-0.95	-14.86	-1.86	-19.76	-0.43	-11.03	-0.51	-16.87	0	0.5	0.01
1	713	HOYTVILLE	25	0.4	0.19	1988	0	0	CTILL			11	1.95	SOYBEAN	2	10	4	1	0	0	0	0	0.1	2.74	1.02	51.77	0.02	0.47	0.19	10.52	0	-0.03	0	1.93	-0.04	-2.16	-0.34	-12.4	-2.76	-31.55	-3.13	-47.62	-1.18	-19.71	-0.65	4.54	0.02	-1.07	0.1
1	714	HOYTVILLE	25	0.4	0.19	1989	0	200	CTILL			11	7.5	CORN	1	10	4	1	0	0	0	0	0.01	0.57	0.31	13.38	0	-0.35	-0.04	-0.1	0	0.1	0.06	2.94	-0.01	-0.8	-0.17	-5.82	-0.48	-7.8	-1.26	-8.33	-0.22	-8.59	-0.49	-19.74	-0.01	-0.67	-0.03
1	715	HOYTVILLE	25	0.4	0.19	1990	0	0	CTILL			11	3.55	SOYBEAN	2	10	4	1	0	0	0	0	0.04	-1.77	0.47	21.11	-0.01	-0.59	-0.09	5.56	0	0.13	0.05	9.42	-0.07	-3.11	-0.53	-18.58	-3.11	-36.42	-2.93	-37.53	-1.39	-27.21	-0.85	-31.08	-0.05	-2.94	-0.05
1	716	HOYTVILLE	25	0.4	0.19	1991	0	200	CTILL			11	4.29	CORN	1	10	4	1	0	0	0	0	0.04	1.54	0.71	23.99	0.01	0.22	0.11	4.11	0	-0.08	-0.05	0.07	-0.02	-1	-0.33	-9.82	-0.9	-13.33	-1.69	-18.19	-0.39	-10.45	-0.41	-12.8	0.01	0.98	0.04
1	717	HOYTVILLE	25	0.4	0.19	1992	0	0	CTILL		49470	11	3.32	SOYBEAN	2	10	4	1	0	0	0	0	0.01	-0.7	0.15	9.51	0.01	0.32	0.11	7.1	-0.01	-0.27	-0.08	1.02	-0.02	-0.75	-0.12	-0.74	-2.22	-26.17	-2.29	-27.56	-1.01	-26.37	-0.72	-36.35	-0.01	-0.99	0
1	718	HOYTVILLE	26	0.4	0.19	1	0	200	CTILL	61460
1	719	HOYTVILLE	26	0.4	0.19	1963	0	0	CTILL			11	2.27	SOYBEAN	2	10	4	1	0	0	0	0	54.41	54.41	126.97	126.97	0	0.01	0	1.06	0	0.21	0.01	3.15	0	-0.5	-0.02	-7.59	-0.11	-10.22	-0.12	-30.34	-0.05	-6.64	-0.02	-6.05	0	0.94	0
1	720	HOYTVILLE	26	0.4	0.19	1964	0	200	CTILL			11	5.2	CORN	1	10	4	1	0	0	0	0	0.03	0.96	0.7	21.08	0	-0.25	-0.06	-0.1	0	-0.06	0.02	1.89	-0.01	-0.94	-0.26	-4.63	-0.62	-7.38	-1.91	-24.82	-0.26	-5.8	-0.32	-8.51	0.01	0.77	0.02
1	721	HOYTVILLE	26	0.4	0.19	1965	0	0	CTILL			11	1.92	SOYBEAN	2	10	4	1	0	0	0	0	0.07	1.25	0.77	36.18	0	-0.17	0.05	4.35	0	-0.2	0	2.17	-0.01	-0.32	-0.05	1.51	-1.94	-19	-2.68	-41.82	-0.88	-17.13	-0.8	-44.78	-0.02	-0.83	-0.02
1	722	HOYTVILLE	26	0.4	0.19	1966	0	200	CTILL			11	7.17	CORN	1	10	4	1	0	0	0	0	0.02	0.8	0.49	17.43	0.01	0.34	0.19	6.18	0	-0.05	-0.05	0.06	-0.02	-0.96	-0.37	-10.61	-0.85	-8.86	-1.33	0.5	-0.41	-11.47	-0.74	-25.43	-0.01	-0.75	-0.04
1	723	HOYTVILLE	26	0.4	0.19	1967	0	0	CTILL			11	1.75	SOYBEAN	2	10	4	1	0	0	0	0	0.08	2	0.75	38.23	-0.01	-1.24	-0.03	2.36	0.01	0.31	0.12	7.3	-0.05	-2.91	-0.38	-12.17	-3.12	-46.95	-3.48	-87.44	-1.26	-23.62	-0.46	-10.41	0.01	-0.37	0.03
1	724	HOYTVILLE	26	0.4	0.19	1968	0	200	CTILL			11	5.69	CORN	1	10	4	1	0	0	0	0	0	0.11	0.11	6.47	0.01	0.2	0.12	4.22	0	-0.04	-0.02	0.3	-0.02	-1.35	-0.38	-11.16	-0.68	-12.35	-1.6	-24.36	-0.28	-6.99	-0.25	-4.9	0	-0.12	-0.01
1	725	HOYTVILLE	26	0.4	0.19	1969	0	0	CTILL			11	2.51833	SOYBEAN	2	10	4	1	0	0	0	0	0.06	1.75	0.74	35.98	0.01	0.1	0.08	4.92	-0.01	-0.32	-0.07	0.51	-0.03	-2.3	-0.26	-9.67	-2.24	-29.9	-3.06	-67.56	-0.94	-18.98	-0.53	-21.85	-0.02	-0.88	-0.02
1	726	HOYTVILLE	26	0.4	0.19	1970	0	200	CTILL			11	7.88	CORN	1	10	4	1	0	0	0	0	0.01	0.44	0.27	9.87	0	-0.11	-0.05	0.85	0	0.02	0.04	2.44	-0.01	-0.35	-0.1	-1.76	-0.75	-11.15	-2.01	-24.65	-0.33	-9.53	-0.47	-16.75	0	0.58	0.01
1	727	HOYTVILLE	26	0.4	0.19	1971	0	0	CTILL			11	3.41	SOYBEAN	2	10	4	1	0	0	0	0	0.05	0.28	0.55	26.22	0.02	0.54	0.19	9.09	-0.01	-0.32	-0.09	-0.29	-0.02	-1.77	-0.19	-6.46	-2.77	-36.25	-3.28	-53.22	-1.23	-26.93	-0.89	-37.92	-0.05	-2.59	-0.06
1	728	HOYTVILLE	26	0.4	0.19	1972	0	200	CTILL			11	9.55	CORN	1	10	4	1	0	0	0	0	0.01	0.15	0.36	14.69	0.01	0.32	0.2	7.39	0	-0.02	-0.02	1	-0.01	-0.53	-0.21	-3.61	-0.93	-12.22	-2.24	-19.78	-0.43	-12.01	-0.75	-29.68	0	0.29	0.01
1	729	HOYTVILLE	26	0.4	0.19	1973	0	0	CTILL			11	1.73	SOYBEAN	2	10	4	1	0	0	0	0	0.03	0.27	0.33	20.94	0	-0.42	0.03	5.74	0	-0.12	0.04	4.66	-0.14	-7.01	-0.97	-34.59	-2.93	-39.64	-2.25	-22.49	-1.32	-29.17	-0.71	-25.95	-0.08	-4.64	-0.09
1	730	HOYTVILLE	26	0.4	0.19	1974	0	200	CTILL			11	5.66	CORN	1	10	4	1	0	0	0	0	0.02	0.94	0.42	13.9	0	0.06	0.03	1.47	0	0.02	0	0.7	-0.01	-0.32	-0.17	-2.5	-0.67	-11.31	-1.51	-18.89	-0.29	-7.92	-0.34	-8.64	0	-0.21	-0.01
1	731	HOYTVILLE	26	0.4	0.19	1975	0	0	CTILL			11	2.51833	SOYBEAN	2	10	4	1	0	0	0	0	0.05	1.02	0.68	33.17	0	-0.48	-0.01	3.36	0	-0.2	0.02	3.86	-0.01	-1.15	-0.13	-1.26	-1.93	-16.39	-2.5	-14.86	-0.95	-23.63	-1.33	-88.71	-0.01	-0.62	-0.02
1	732	HOYTVILLE	26	0.4	0.19	1976	0	200	CTILL			11	8.24	CORN	1	10	4	1	0	0	0	0	0.04	1.33	0.66	20.73	0	0.15	0.08	2.8	-0.01	-0.28	-0.13	-1.91	-0.02	-0.77	-0.32	-7.83	-0.84	-12.3	-1.46	-16.16	-0.36	-8.29	-0.33	-7.51	0.01	0.41	0.02
1	733	HOYTVILLE	26	0.4	0.19	1977	0	0	CTILL			11	3.37	SOYBEAN	2	10	4	1	0	0	0	0	0.02	0.29	0.23	11.14	-0.02	-1.6	-0.17	-1.11	0.01	0.05	0.13	7.69	-0.08	-7.04	-0.74	-27.08	-2.48	-34.41	-3.06	-64.19	-1.03	-20.4	-0.5	-16.56	0.01	-0.13	0.02
1	734	HOYTVILLE	26	0.4	0.19	1978	0	200	CTILL			11	8.28	CORN	1	10	4	1	0	0	0	0	0.03	0.92	0.6	19.16	0	-0.2	-0.09	0.3	0	0	-0.01	2.87	0	0.13	0.07	3.78	-0.96	-12	-2.54	-24.62	-0.44	-11.94	-0.77	-27.76	0	-0.23	-0.01
1	735	HOYTVILLE	26	0.4	0.19	1979	0	0	CTILL			11	2.51833	SOYBEAN	2	10	4	1	0	0	0	0	0.06	1.6	0.63	29.24	-0.01	-0.2	-0.05	2.45	0	0.02	-0.01	4.22	-0.03	-1.53	-0.24	-9.41	-1.95	-20.24	-2.18	-21.89	-0.89	-21.33	-0.72	-35.03	-0.01	-1.24	-0.02
1	736	HOYTVILLE	26	0.4	0.19	1980	0	200	CTILL		47840	11	9.45	CORN	1	10	4	1	0	0	0	0	0.02	0.45	0.52	19.24	0	0.11	0.1	4.67	0	0.02	0.03	1.48	-0.01	-0.22	-0.13	-0.71	-0.93	-13.33	-2.62	-30.69	-0.42	-11.2	-0.76	-29.06	0	-0.06	0
1	737	HOYTVILLE	26	0.4	0.19	1981	0	0	CTILL			11	2.28	SOYBEAN	2	10	4	1	0	0	0	0	0.04	0.53	0.44	23.72	-0.02	-1.2	-0.09	2.78	0	-0.2	0.07	7.43	-0.04	-4.61	-0.28	-12.36	-3.48	-44.6	-3.72	-73.69	-1.46	-27.94	-0.68	-19.73	-0.08	-3.09	-0.08
1	738	HOYTVILLE	26	0.4	0.19	1982	0	200	CTILL			11	8.09	CORN	1	10	4	1	0	0	0	0	0.02	0.76	0.47	16.17	0	-0.13	-0.05	1.08	0	0	-0.01	2.48	0	-0.09	-0.04	1.44	-0.73	-11.28	-1.89	-15.62	-0.35	-11.51	-0.8	-36.09	0.01	0.73	0.02
1	739	HOYTVILLE	26	0.4	0.19	1983	0	0	CTILL			11	2.71	SOYBEAN	2	10	4	1	0	0	0	0	0.04	-7.31	0.52	34	0.04	0.89	0.53	29.71	-0.01	-2.27	-0.12	-4.1	-0.06	-4.15	-0.52	-22.73	-2.94	-23.37	-3.05	-17.97	-1.38	-26.75	-1.26	-63.14	-0.05	-2.94	-0.09
1	740	HOYTVILLE	26	0.4	0.19	1984	0	200	CTILL			11	12	CORN	1	10	4	1	0	0	0	0	0.02	0.89	0.43	16.19	0	0.06	0	2.51	0	-0.22	-0.03	-0.34	0	0.22	0.08	3.88	-0.74	-10.31	-1.86	-20.01	-0.33	-9.75	-0.48	-14.38	0.01	0.79	0.06
1	741	HOYTVILLE	26	0.4	0.19	1985	0	0	CTILL			11	2.92	SOYBEAN	2	10	4	1	0	0	0	0	0.02	-2.51	0.28	17.16	0.03	0.93	0.33	15.66	0	-0.11	-0.01	0.71	-0.08	-3.87	-0.66	-20.56	-3.02	-41.28	-3.31	-76.95	-1.24	-23.31	-0.49	-17.29	-0.02	-0.95	-0.01
1	742	HOYTVILLE	26	0.4	0.19	1986	0	200	CTILL			11	12.23	CORN	1	10	4	1	0	0	0	0	0.03	1.33	0.67	21.44	0	-0.03	-0.02	0.43	0	0.01	0	0.94	-0.02	-1.04	-0.34	-9.27	-0.89	-14.28	-1.94	-27.78	-0.37	-9.23	-0.35	-8.64	0	0.08	0
1	743	HOYTVILLE	26	0.4	0.19	1987	0	0	CTILL			11	2.73	SOYBEAN	2	10	4	1	0	0	0	0	0.05	1.2	0.45	25.92	0.01	0.21	0.1	7.37	-0.02	-1.67	-0.12	-2.7	-0.11	-5.75	-0.68	-29.65	-3.66	-49.47	-2.93	-44.33	-1.64	-35.61	-0.81	-38.44	-0.02	-1.22	-0.01
1	744	HOYTVILLE	26	0.4	0.19	1988	0	200	CTILL			11	6.21	CORN	1	10	4	1	0	0	0	0	0.03	1.06	0.61	21.56	0.01	0.18	0.11	4.32	0	0	0	0.79	-0.01	-0.68	-0.2	-5.12	-0.71	-11.27	-1.82	-19.43	-0.3	-6.95	-0.37	2.15	0.01	0.4	0.07
1	745	HOYTVILLE	26	0.4	0.19	1989	0	0	CTILL			11	2.98	SOYBEAN	2	10	4	1	0	0	0	0	0.04	1.24	0.52	26.65	-0.01	-0.98	-0.06	-0.19	0.01	0.21	0.09	5.88	-0.03	-2.09	-0.29	-11.6	-1.82	-18	-2.13	-16.87	-0.85	-20.26	-0.83	-39.8	-0.04	-2.54	-0.07
1	746	HOYTVILLE	26	0.4	0.19	1990	0	200	CTILL			11	9.41	CORN	1	10	4	1	0	0	0	0	0.01	-0.26	0.27	8.89	0	-0.1	-0.05	2.3	0	0.09	0.03	3.93	-0.02	-0.76	-0.31	-7.84	-0.75	-10.61	-1.68	-15.56	-0.33	-8.1	-0.48	-12.67	0	-0.33	-0.02
1	747	HOYTVILLE	26	0.4	0.19	1991	0	0	CTILL			11	2.15	SOYBEAN	2	10	4	1	0	0	0	0	0.14	4.36	1.03	50.07	0.02	0.62	0.15	8.68	-0.02	-0.35	-0.08	0.17	-0.09	-3.68	-0.48	-20.53	-3.43	-43.74	-2.51	-38.69	-1.51	-32.9	-0.61	-27.7	0.02	0.14	0.03
1	748	HOYTVILLE	26	0.4	0.19	1992	0	200	CTILL		49470	11	11.73	CORN	1	10	4	1	0	0	0	0	0	-0.13	0.09	4.24	0	0.13	0.07	3.15	0	-0.07	-0.05	0.45	0	-0.2	-0.08	-0.34	-0.58	-9.11	-1.37	-12.11	-0.27	-9.19	-0.43	-15.99	0	-0.01	0
1	749	HOYTVILLE	27	0.4	0.19	1	0	0	NTILL	61460
1	750	HOYTVILLE	27	0.4	0.19	1963	0	200	NTILL			11	6.96	CORN	1	10	4	3	0	0	0	0	54.41	54.41	126.97	126.97	0	0.01	0	1.06	0	0.21	0.01	3.15	0	-0.5	-0.02	-7.59	-0.01	-1.41	-0.06	-30.39	-0.01	0.89	-0.01	-6.04	0	2.97	0
1	751	HOYTVILLE	27	0.4	0.19	1964	0	0	NTILL			11	2.14	SOYBEAN	2	10	4	3	0	0	0	0	2.96	1.74	17.45	17.74	1.3	0.02	0.39	-0.01	1.37	0.22	2.63	2.18	0.54	-0.2	-4.28	-3.77	-1.74	-1.39	-20.36	-19.84	-2.66	-1.13	-13.2	-14.72	-0.14	1.67	1
1	752	HOYTVILLE	27	0.4	0.19	1965	0	200	NTILL			11	7.02	CORN	1	10	4	3	0	0	0	0	1.38	1.34	8.87	3.53	0.32	0.21	1.64	0.55	0.21	0.11	0.91	0.28	0.06	0.09	0.1	0.2	-1.94	-1.11	-10.91	-4.11	-5.46	-2.83	-18.36	-6.59	-1.46	1.3	-1
1	753	HOYTVILLE	27	0.4	0.19	1966	0	0	NTILL			11	3	SOYBEAN	2	10	4	3	0	0	0	0	3.05	1.47	9.89	11.3	2.42	0.65	6.4	5.3	1.24	0.03	0.72	0.12	-0.2	-0.68	-5.06	-6.84	0.98	0.23	1.89	0.29	-5.32	-2.77	-18.48	-19.42	-7.12	-2.61	-11.7
1	754	HOYTVILLE	27	0.4	0.19	1967	0	200	NTILL			11	8.37	CORN	1	10	4	3	0	0	0	0	1.65	1	8.14	3.08	0.25	0.1	1.1	0.26	0.58	0.23	2.61	0.71	-0.58	-0.25	-2.65	-0.98	-4.67	-2.04	-16.65	-6.53	-2.52	-0.23	-3.83	-1.32	0.55	1.49	2.45
1	755	HOYTVILLE	27	0.4	0.19	1968	0	0	NTILL			11	4.24	SOYBEAN	2	10	4	3	0	0	0	0	2.06	0.68	5.24	5.97	2.12	0.47	5.69	4.22	1.24	0.05	1.47	0.4	-0.64	-0.79	-6.69	-8	-3.89	-2.1	-16.6	-17.57	-3.61	-1.08	-7.31	-7.23	-6.23	-1.97	-6.97
1	756	HOYTVILLE	27	0.4	0.19	1969	0	200	NTILL			11	6.29	CORN	1	10	4	3	0	0	0	0	1.97	1.15	8	3.08	0.47	0.19	2.01	0.53	-0.01	0.03	0.17	0.07	-0.55	-0.22	-1.53	-0.76	-4.81	-1.95	-13.59	-5.2	-5.95	-1.89	-9.23	-3.14	-2.97	0.05	-1.35
1	757	HOYTVILLE	27	0.4	0.19	1970	0	0	NTILL			11	2.19	SOYBEAN	2	10	4	3	0	0	0	0	2.82	0.9	8.02	7.16	1.08	0.11	0.83	0.83	1.55	0.28	3.22	2.19	0.55	-0.11	-0.5	-1.15	-3.31	-1.6	-13.36	-12.78	-8.1	-3.41	-17.9	-17.74	-3.2	-0.35	-1.75
1	758	HOYTVILLE	27	0.4	0.19	1971	0	200	NTILL			11	10.68	CORN	1	10	4	3	0	0	0	0	1.54	0.75	6.79	2.29	0.89	0.3	3.77	0.95	0.07	0	0.32	-0.02	-0.25	-0.14	-0.7	-0.57	-2.8	-1.16	-9.14	-3.74	-5.6	-1.94	-12.57	-4.33	-6.85	-1.74	-7.08
1	759	HOYTVILLE	27	0.4	0.19	1972	0	0	NTILL			11	2.03	SOYBEAN	2	10	4	3	0	0	0	0	2.88	0.94	8.14	9.1	2.56	0.58	6.55	5.78	1.47	0.1	1.77	0.98	0.43	-0.18	-2.06	-2.21	-2.11	-1.11	-10.6	-11.56	-9.04	-3.64	-24.13	-25.45	-2.97	-0.2	-1.83
1	760	HOYTVILLE	27	0.4	0.19	1973	0	200	NTILL			11	7.65	CORN	1	10	4	3	0	0	0	0	1.29	0.58	6.01	2.57	0.52	0.18	2.22	0.81	0.51	0.14	2.14	0.65	-2.26	-0.66	-9.28	-3.32	-1.85	-0.43	-4.81	-2.28	-3.9	-0.9	-8.37	-3.17	-8.94	-2.36	-11.15
1	761	HOYTVILLE	27	0.4	0.19	1974	0	0	NTILL			11	1.91	SOYBEAN	2	10	4	3	0	0	0	0	3.72	1.45	11.8	9.97	1.52	0.21	3.08	1.49	1.24	0.11	2.2	0.76	-0.14	-0.22	-2.71	-1.82	-3.16	-1.58	-11.62	-11.28	-4.4	-1.51	-9.19	-8.16	-5.44	-1.64	-6.06
1	762	HOYTVILLE	27	0.4	0.19	1975	0	200	NTILL			11	10.22	CORN	1	10	4	3	0	0	0	0	2.15	1.11	9.11	3.93	0.23	0.15	1.15	0.54	0.31	0.17	1.46	0.6	-0.27	-0.01	-0.73	-0.09	-1.15	-0.41	-3.57	-1.7	-11.61	-4.4	-29.58	-11.84	-3.24	-0.04	-2.24
1	763	HOYTVILLE	27	0.4	0.19	1976	0	0	NTILL			11	1.63	SOYBEAN	2	10	4	3	0	0	0	0	4.64	1.86	12.61	13.5	2.15	0.34	3.98	2.61	0.58	-0.17	-0.95	-1.44	-0.6	-0.53	-3.62	-4.47	-3.01	-1.46	-8.22	-10.08	-4.64	-1.54	-6.78	-7.64	-0.44	0.57	1.62
1	764	HOYTVILLE	27	0.4	0.19	1977	0	200	NTILL			11	8.47	CORN	1	10	4	3	0	0	0	0	0.98	0.34	4.07	1.2	-0.27	-0.03	-0.81	-0.12	0.68	0.27	2.91	0.93	-1.91	-0.63	-6.35	-2.41	-5.05	-1.68	-13.08	-5.26	-5.61	-1.49	-8.11	-3.01	1.95	2.06	3.81
1	765	HOYTVILLE	27	0.4	0.19	1978	0	0	NTILL			11	1.85	SOYBEAN	2	10	4	3	0	0	0	0	4.24	1.35	12.71	12.24	1.17	0.05	0.25	0.37	1.41	0.27	1.92	2.43	1.75	0.35	3.58	3.19	-2.96	-1.39	-12.76	-13.31	-6.99	-2.59	-16.61	-18.36	-6.18	-1.55	-6.65
1	766	HOYTVILLE	27	0.4	0.19	1979	0	200	NTILL			11	11.37	CORN	1	10	4	3	0	0	0	0	2.23	1.11	8.14	3.32	-0.06	0.13	0.43	0.37	0.11	0.22	1	0.66	-0.84	-0.26	-1.67	-0.96	-2.97	-0.75	-6.46	-2.34	-7.08	-2.15	-11.54	-4.6	-4.84	-0.59	-3.22
1	767	HOYTVILLE	27	0.4	0.19	1980	0	0	NTILL		57080	11	1.65	SOYBEAN	2	10	4	3	0	0	0	0	3.48	1.24	10.22	12.09	2.11	0.39	4.41	3.97	1.63	0.14	2.67	1.44	0.55	-0.03	-1.12	-0.45	-3.42	-1.67	-13.75	-17.24	-8.18	-3.04	-18.54	-21.91	-6.26	-1.43	-5.78
1	768	HOYTVILLE	27	0.4	0.19	1981	0	200	NTILL			11	8.27786	CORN	1	10	4	3	0	0	0	0	1.49	0.59	7.09	2.77	0.16	0.09	0.52	0.41	0.61	0.24	2.78	1.1	-0.4	-0.24	-1.71	-1.33	-4.44	-1.48	-16.31	-6.8	-3.48	-0.78	-7.12	-3.03	-7.6	-1.27	-10.03
1	769	HOYTVILLE	27	0.4	0.19	1982	0	0	NTILL			11	2.92	SOYBEAN	2	10	4	3	0	0	0	0	3.41	1.22	11.36	10.48	0.98	0.13	0.8	1.11	1.1	0.27	1.8	2.31	0.81	0.2	1.01	1.56	-1.56	-0.95	-7.26	-8.84	-12.76	-5.1	-32.82	-30.66	-1.58	0.62	0.46
1	770	HOYTVILLE	27	0.4	0.19	1983	0	200	NTILL			11	6.84	CORN	1	10	4	3	0	0	0	0	1.11	0.73	5.99	2.98	1.49	0.69	6.9	3.03	-0.03	-0.07	0.04	-0.41	-0.98	-0.37	-3.44	-1.89	-1.39	-0.3	-3.85	-1.62	-5.55	-1.79	-14.18	-6.03	-6.73	-1.6	-9
1	771	HOYTVILLE	27	0.4	0.19	1984	0	0	NTILL			11	2.55786	SOYBEAN	2	10	4	3	0	0	0	0	3.92	1.47	12.34	12.6	1.67	0.33	2.81	2.84	1.26	0.04	1.62	-0.02	1.95	0.47	4.77	3.95	-3.58	-1.57	-15.68	-14.27	-4.79	-1.51	-11.77	-11.53	2.97	1.95	8.25
1	772	HOYTVILLE	27	0.4	0.19	1985	0	200	NTILL			11	10.41	CORN	1	10	4	3	0	0	0	0	0.87	0.51	4.02	1.49	1.37	0.54	5.38	1.7	0.29	0.03	1.16	0.1	-1.65	-0.5	-5.39	-1.8	-6.05	-2.19	-16.08	-6.5	-5.94	-1.56	-8.55	-3.07	-1.92	0.63	-0.33
1	773	HOYTVILLE	27	0.4	0.19	1986	0	0	NTILL			11	3.43	SOYBEAN	2	10	4	3	0	0	0	0	5.39	1.92	16.46	16.18	1.73	0.07	2.21	0.56	1.64	0.12	2.37	1.07	-0.55	-0.67	-5.21	-6.71	-4.16	-1.92	-14.43	-16.54	-5.65	-1.85	-10.4	-11.68	-6.73	-1.68	-6.24
1	774	HOYTVILLE	27	0.4	0.19	1987	0	200	NTILL			11	6.08	CORN	1	10	4	3	0	0	0	0	1.53	0.7	6.3	2.47	0.8	0.25	3.18	0.88	0.09	-0.05	0.43	-0.25	-1.26	-0.51	-3.99	-2.13	-3.19	-1.05	-8.41	-3.73	-8.23	-2.52	-15.2	-5.41	-2.66	0.42	-0.96
1	775	HOYTVILLE	27	0.4	0.19	1988	0	0	NTILL			11	1.95	SOYBEAN	2	10	4	3	0	0	0	0	3.89	1.7	13.24	14.63	2.11	0.49	5.49	4.41	1.27	0.1	2.03	0.9	-0.14	-0.39	-3.22	-4.08	-2.61	-1.28	-10.72	-12.12	0.36	0.39	2.54	0.68	2.66	1.4	8.46
1	776	HOYTVILLE	27	0.4	0.19	1989	0	200	NTILL			11	8.97	CORN	1	10	4	3	0	0	0	0	2.12	1.12	7.81	3.8	-0.13	0.03	0.07	0	0.61	0.3	2.43	1.03	-1.08	-0.4	-2.93	-1.58	-2.2	-0.58	-5.28	-2.27	-6.3	-1.99	-12.47	-5.62	-9.81	-2.77	-10.31
1	777	HOYTVILLE	27	0.4	0.19	1990	0	0	NTILL			11	3.55	SOYBEAN	2	10	4	3	0	0	0	0	3.03	0.77	8.33	6.15	1.3	0.31	1.38	2.46	1.62	0.45	3.16	3.67	-0.51	-0.48	-4.36	-4.79	-2.3	-1.04	-8.3	-9.01	-5.92	-1.71	-12.6	-11	-8.67	-2.57	-10.07
1	778	HOYTVILLE	27	0.4	0.19	1991	0	200	NTILL			11	6.56	CORN	1	10	4	3	0	0	0	0	2.97	1.48	11.13	4.66	0.99	0.33	3.79	1.11	0.08	0.03	0.49	0.05	-1.2	-0.49	-3.44	-1.89	-3.8	-1.14	-9.45	-3.75	-8.03	-2.43	-13.2	-4.92	3.57	2.5	5.41
1	779	HOYTVILLE	27	0.4	0.19	1992	0	0	NTILL		63310	11	3.32	SOYBEAN	2	10	4	3	0	0	0	0	1.6	0.46	3.78	2.68	1.5	0.38	3.4	2.27	0.52	0.08	0.33	0.44	0.25	0.04	-0.15	0.06	-2.61	-0.95	-7.67	-6.05	-6.5	-2.32	-12.12	-10.51	-2.85	-0.34	-1.75
1	780	HOYTVILLE	28	0.4	0.19	1	0	200	NTILL	61460
1	781	HOYTVILLE	28	0.4	0.19	1963	0	0	NTILL			11	2.23	SOYBEAN	2	10	4	3	0	0	0	0	54.41	54.41	126.97	126.97	0	0.01	0	1.06	0	0.21	0.01	3.15	0	-0.5	-0.02	-7.59	-0.01	-1.41	-0.06	-30.39	-0.01	0.89	-0.01	-6.04	0	2.49	0
1	782	HOYTVILLE	28	0.4	0.19	1964	0	200	NTILL			11	5.02	CORN	1	10	4	3	0	0	0	0	0.69	1.11	10.71	4.35	0.28	0.02	0.22	-0.01	0.3	0.12	1.43	0.46	0.11	-0.09	-2.8	-0.96	-0.47	-0.69	-13.97	-5.34	-0.4	0.05	-6.57	-2.77	0.57	2.6	2.59
1	783	HOYTVILLE	28	0.4	0.19	1965	0	0	NTILL			11	2.36	SOYBEAN	2	10	4	3	0	0	0	0	2.11	1.3	11.73	12.63	1.14	0.22	2.57	2.12	0.96	0.12	1.54	1.11	0.76	0.1	0.39	0.79	-0.92	-1.08	-13.95	-14.75	-4.12	-2.87	-25.19	-25.41	-1.41	0.51	-2.93
1	784	HOYTVILLE	28	0.4	0.19	1966	0	200	NTILL			11	6.96	CORN	1	10	4	3	0	0	0	0	1.34	1.01	8.09	3.18	0.91	0.41	4.93	1.39	0.31	0.02	0.67	0.03	-0.46	-0.4	-4.19	-1.97	0.24	0.19	1.18	-0.04	-3.11	-1.71	-15.58	-5.5	-2.68	-0.51	-6.15
1	785	HOYTVILLE	28	0.4	0.19	1967	0	0	NTILL			11	0.77	SOYBEAN	2	10	4	3	0	0	0	0	3.3	1.26	12.16	12.99	1.57	0.14	1.9	1.22	1.83	0.3	4.2	3.19	0.36	-0.32	-3.72	-4.14	-3.98	-2.41	-22.55	-25.62	-2.08	-0.34	-5.1	-5.65	0	0.82	1.8
1	786	HOYTVILLE	28	0.4	0.19	1968	0	200	NTILL			11	6.48	CORN	1	10	4	3	0	0	0	0	0.69	0.49	3.21	1.32	0.81	0.33	3.44	0.91	0.22	0.03	0.86	0.08	-1.24	-0.58	-4.6	-1.89	-4.08	-1.64	-11.81	-4.34	-3.29	-0.69	-4.88	-1.58	-3.5	-0.32	-2.44
1	787	HOYTVILLE	28	0.4	0.19	1969	0	0	NTILL			11	2.2	SOYBEAN	2	10	4	3	0	0	0	0	3.13	1.39	12.15	12.56	1.46	0.25	3.47	2.32	0.83	0.04	0.57	0.32	0.21	-0.26	-1.87	-3.03	-3.98	-2.2	-18.63	-19.94	-5.54	-2.26	-13.75	-13.46	-4.16	-1.03	-4.11
1	788	HOYTVILLE	28	0.4	0.19	1970	0	200	NTILL			11	6.56	CORN	1	10	4	3	0	0	0	0	1.42	0.68	6.2	2.12	0.11	0.08	0.48	0.23	0.55	0.21	2.4	0.64	-0.16	-0.08	-0.52	-0.35	-3.36	-1.28	-11.67	-4.16	-6.71	-2.57	-14.56	-5.27	-0.43	1.23	0.7
1	789	HOYTVILLE	28	0.4	0.19	1971	0	0	NTILL			11	2.98	SOYBEAN	2	10	4	3	0	0	0	0	3.02	1.03	9.86	8.97	2.16	0.43	5.74	3.93	1.05	0	0.58	-0.06	0.6	-0.2	-0.82	-2.24	-2.08	-1.44	-11.46	-13.28	-5.57	-2.53	-17.05	-16.81	-9.11	-3.55	-13.66
1	790	HOYTVILLE	28	0.4	0.19	1972	0	200	NTILL			11	8.72	CORN	1	10	4	3	0	0	0	0	1.37	0.75	6.6	2.71	1.14	0.44	5.12	1.66	0.35	0.08	1.3	0.27	-0.38	-0.14	-1.84	-0.67	-2.4	-0.88	-9.31	-3.59	-7.65	-2.89	-20.69	-7.63	-0.87	0.76	0.18
1	791	HOYTVILLE	28	0.4	0.19	1973	0	0	NTILL			11	1.49	SOYBEAN	2	10	4	3	0	0	0	0	2.79	0.81	7.23	8.7	1.74	0.26	2.79	2.81	1.62	0.21	2.67	2.23	-1.75	-0.9	-10.31	-10.64	-1.27	-0.59	-5.09	-7.13	-4.02	-1.18	-8.73	-9.99	-11.53	-3.96	-14.94
1	792	HOYTVILLE	28	0.4	0.19	1974	0	200	NTILL			11	4.64	CORN	1	10	4	3	0	0	0	0	2.46	1.23	8.43	3.07	0.49	0.17	2.01	0.43	0.33	0.08	1.41	0.22	-0.85	-0.18	-2.05	-0.56	-3.81	-1.39	-9.02	-3.65	-4.7	-1.29	-7.04	-2.52	-4.25	-0.67	-3.04
1	793	HOYTVILLE	28	0.4	0.19	1975	0	0	NTILL			11	2.96	SOYBEAN	2	10	4	3	0	0	0	0	3.12	1.33	11.22	11.37	0.99	0.19	1.69	1.65	1.01	0.21	2.04	1.8	0.31	-0.01	-0.66	-0.24	-0.68	-0.48	-3.97	-4.77	-12.02	-5.19	-34.93	-33.82	-4.67	-0.94	-4.2
1	794	HOYTVILLE	28	0.4	0.19	1976	0	200	NTILL			11	8.53	CORN	1	10	4	3	0	0	0	0	2.81	1.38	10.54	4.01	0.83	0.23	3.17	0.73	-0.24	-0.11	-0.77	-0.42	-1.1	-0.39	-3.21	-1.38	-2.98	-1.1	-7.41	-3.17	-3.79	-1.11	-6.11	-2.26	0.92	1.26	2.51
1	795	HOYTVILLE	28	0.4	0.19	1977	0	0	NTILL			11	2.42	SOYBEAN	2	10	4	3	0	0	0	0	2.18	0.44	6.04	4.59	0.73	-0.03	-0.91	-0.42	1.65	0.34	4.32	3.53	-1.13	-0.77	-8.53	-8.79	-4.07	-1.92	-16.87	-18.24	-5.07	-1.81	-11.15	-11.51	0.32	0.99	2.32
1	796	HOYTVILLE	28	0.4	0.19	1978	0	200	NTILL			11	7.65	CORN	1	10	4	3	0	0	0	0	2.36	0.97	10.77	3.92	0.09	0.03	0.07	0.1	0.36	0.19	1.52	0.76	0.68	0.25	2.95	1	-2.84	-1.01	-11.61	-4.48	-5.53	-1.9	-15.44	-6.15	-3.14	-0.27	-3.68
1	797	HOYTVILLE	28	0.4	0.19	1979	0	0	NTILL			11	6.56	SOYBEAN	2	10	4	3	0	0	0	0	3.11	1.27	11.05	10.2	0.82	0.15	0.9	1.21	0.89	0.26	1.62	2.09	-0.05	-0.29	-1.96	-2.93	-1.98	-0.81	-8.17	-7.01	-5.81	-2.32	-14.79	-14.01	-5.02	-1.47	-6.13
1	798	HOYTVILLE	28	0.4	0.19	1980	0	200	NTILL		57080	11	8.44	CORN	1	10	4	3	0	0	0	0	1.86	0.88	8.8	3.81	0.83	0.26	3.59	1.19	0.54	0.09	2.13	0.42	-0.13	-0.02	-1	-0.14	-2.99	-1.18	-12.66	-5.69	-6.14	-2.18	-17.32	-7.16	-2.8	-0.13	-3.05
1	799	HOYTVILLE	28	0.4	0.19	1981	0	0	NTILL			11	2.07	SOYBEAN	2	10	4	3	0	0	0	0	3.18	0.79	8.53	9	1.47	0.13	0.82	1.44	1.87	0.32	3.39	3.59	0.56	-0.32	-1.84	-4.23	-4.01	-1.85	-17.79	-20.47	-3.46	-1.01	-7.56	-9.51	-9.61	-2.25	-13.72
1	800	HOYTVILLE	28	0.4	0.19	1982	0	200	NTILL			11	10.08	CORN	1	10	4	3	0	0	0	0	2.19	1.04	9.05	3.7	0	0.11	0.41	0.36	0.2	0.23	1.26	0.79	0.03	0.17	0.68	0.54	-2.18	-0.82	-6.3	-3.24	-12.46	-4.38	-27.14	-10.87	0.07	1.69	1.94
1	801	HOYTVILLE	28	0.4	0.19	1983	0	0	NTILL			11	2.02	SOYBEAN	2	10	4	3	0	0	0	0	2.68	1.07	9.04	11.61	3.06	1.05	10.53	12.11	1.01	-0.1	0.32	-1.63	-0.24	-0.52	-4.5	-7.06	-0.77	-0.41	-4.9	-5.77	-5.85	-2.37	-18.48	-21.73	-9.63	-3.45	-16.9
1	802	HOYTVILLE	28	0.4	0.19	1984	0	200	NTILL			11	13.57	CORN	1	10	4	3	0	0	0	0	2.23	1.27	8.17	3.43	0.31	0.28	1.64	0.75	0.09	0.04	0.91	0.01	0.77	0.39	2.97	1.03	-4.16	-1.4	-11.27	-4.06	-5.03	-1.4	-8.93	-3.34	3.18	2.41	6.32
1	803	HOYTVILLE	28	0.4	0.19	1985	0	0	NTILL			11	1.52	SOYBEAN	2	10	4	3	0	0	0	0	2.33	0.67	5.85	5.4	2.87	0.73	7.99	6.4	1.42	0.05	1.93	0.41	-0.97	-0.65	-7.07	-6.44	-5.79	-2.66	-20.41	-22.05	-6.29	-1.97	-11.28	-11.33	-3.96	-0.44	-2.47
1	804	HOYTVILLE	28	0.4	0.19	1986	0	200	NTILL			11	12.6	CORN	1	10	4	3	0	0	0	0	3.35	1.47	12.12	4.44	0.36	0.05	1.47	0.14	0.39	0.09	1.6	0.27	-1.34	-0.51	-4.07	-1.86	-4.6	-1.58	-11.9	-4.92	-5.25	-1.43	-8.21	-3.18	-4.68	-0.57	-3.34
1	805	HOYTVILLE	28	0.4	0.19	1987	0	0	NTILL			11	2.58	SOYBEAN	2	10	4	3	0	0	0	0	3.37	0.93	8.16	7.99	2.37	0.34	4.32	2.99	1.3	-0.06	0.7	-0.8	-0.42	-0.65	-4.47	-6.4	-2.8	-1.31	-9.65	-11.12	-9.49	-3.16	-18.16	-17.11	-5.21	-0.67	-3.06
1	806	HOYTVILLE	28	0.4	0.19	1988	0	200	NTILL			11	7.17	CORN	1	10	4	3	0	0	0	0	2.62	1.41	10.12	4.51	0.97	0.38	3.86	1.29	0.29	0.08	1.33	0.26	-0.95	-0.31	-2.62	-1.23	-3.43	-1.1	-8.78	-3.86	-0.21	0.32	1.42	0.16	2.74	1.54	7.38
1	807	HOYTVILLE	28	0.4	0.19	1989	0	0	NTILL			11	2.85	SOYBEAN	2	10	4	3	0	0	0	0	2.82	1.11	8.54	6.15	0.43	0.02	0.35	0.01	1.16	0.3	2.86	1.69	-0.67	-0.4	-2.89	-2.56	-1.88	-0.58	-5.35	-3.61	-6.29	-1.97	-12.71	-8.92	-11.13	-3.27	-12.07
1	808	HOYTVILLE	28	0.4	0.19	1990	0	200	NTILL			11	9.2	CORN	1	10	4	3	0	0	0	0	1.27	0.5	5.26	1.6	0.1	0.2	0.85	0.63	0.4	0.28	1.91	0.92	-1.15	-0.33	-3.13	-1.34	-2.63	-0.75	-6.26	-2.66	-5.18	-1.2	-9.1	-3.06	-6.5	-1.47	-5.8
1	809	HOYTVILLE	28	0.4	0.19	1991	0	0	NTILL			11	2.35	SOYBEAN	2	10	4	3	0	0	0	0	4.53	1.62	13.21	13.38	2.37	0.39	4.82	3.37	1.2	0.03	0.73	0.18	-0.33	-0.56	-3.82	-5.37	-3.25	-1.28	-10.7	-10.51	-8.62	-2.83	-15.48	-14.62	1.45	1.51	4.14
1	810	HOYTVILLE	28	0.4	0.19	1992	0	200	NTILL		63310	11	13.55	CORN	1	10	4	3	0	0	0	0	0.68	0.37	2.83	0.97	0.66	0.29	2.52	0.81	-0.15	0.06	0.12	0.15	-0.37	0.03	-0.29	0.01	-3.11	-0.8	-6.52	-2.32	-6.74	-1.94	-10.18	-3.93	-2.62	0	-1.01
1	811	WOOSTER	29	0.15	0.25	1	0	250	CTILL	1.4
1	812	WOOSTER	29	0.15	0.25	1962	0	250	CTILL			11	5.8	CORN	1	10	4	1	0	0	0	0	80.94	66.23	188.87	154.53	0.33	1	1.16	3.49	0.25	0.09	0.79	-0.65	-7.43	38	-6.55	171.97	-0.26	-42.09	-0.36	-65.52	-0.12	-28.36	-0.12	-74.79	0	10.84	0.01
1	813	WOOSTER	29	0.15	0.25	1963	0	250	CTILL			11	7.4	CORN	1	10	4	1	0	0	0	0	2.33	1.96	9.21	8.07	1.19	-0.16	0.07	-2.41	1.24	0.34	1.79	-0.16	-78.72	59.7	-75.48	87.65	-2.56	-67.17	-2.73	-35.45	-1.15	-38.74	-0.8	-28.66	-0.03	-2.2	-0.05
1	814	WOOSTER	29	0.15	0.25	1964	0	250	CTILL			11	7.7	CORN	1	10	4	1	0	0	0	0	2.47	1.92	14.06	13.77	1.16	-0.17	0.34	-1.91	1.26	0.19	2.76	1.08	-74.88	55.39	-94.07	99.64	-2.44	-69.53	-3.44	-60.62	-1.07	-30.99	-0.82	-34.69	-0.01	-0.49	0
1	815	WOOSTER	29	0.15	0.25	1965	0	250	CTILL			11	4.4	CORN	1	10	4	1	0	0	0	0	2.79	1.13	11.74	11.72	1.81	0.2	3.78	2.04	1.42	-0.02	1.58	-0.4	-92.29	88.09	-89.89	105.32	-3.04	-82.29	-3.5	-57.26	-1.39	-34.32	-1.06	-56.09	0	-0.27	0.01
1	816	WOOSTER	29	0.15	0.25	1966	0	250	CTILL			11	5.5	CORN	1	10	4	1	0	0	0	0	2.35	0.59	7.13	5.7	2.21	0.48	6.17	4.69	1.34	-0.13	0.71	-1.33	-93.08	80.57	-76.8	85.76	-3	-64.62	-2.62	-28.13	-1.36	-32.15	-0.85	-29.19	-0.03	-2.88	-0.04
1	817	WOOSTER	29	0.15	0.25	1967	0	250	CTILL			11	5.9	CORN	1	10	4	1	0	0	0	0	2.27	0.83	10.48	9.26	1.29	-0.08	1.3	-0.97	1.43	0.19	3.85	2.08	-78.85	67.36	-91.67	100.97	-2.58	-63.86	-3.47	-61.3	-1.09	-23.24	-0.66	-11.53	-0.01	-1.72	0
1	818	WOOSTER	29	0.15	0.25	1968	0	250	CTILL			11	8.9	CORN	1	10	4	1	0	0	0	0	1.59	0.25	4.08	2.3	1.28	0.05	2.21	0.33	1.35	0.22	3.55	2.03	-71.43	57.42	-73.1	78.79	-2.33	-54.52	-2.66	-44.58	-1	-22.13	-0.56	-13.96	-0.04	-2.9	-0.07
1	819	WOOSTER	29	0.15	0.25	1969	0	250	CTILL			11	7.8	CORN	1	10	4	1	0	0	0	0	2.71	0.79	10.67	9.3	1.74	0.07	2.96	0.78	1.39	-0.07	1.17	-0.94	-93.64	91.11	-92.26	109.59	-3.1	-79.61	-3.73	-66.56	-1.36	-29.13	-0.88	-35.29	-0.03	-1.63	-0.02
1	820	WOOSTER	29	0.15	0.25	1970	0	250	CTILL			11	4.2	CORN	1	10	4	1	0	0	0	0	2.48	0.62	7.87	6.71	1.39	-0.18	0.34	-2.14	1.64	0.16	3.3	1.6	-91.98	86.55	-81	95.4	-3.05	-79.45	-3.3	-62.32	-1.34	-29.22	-0.76	-34.26	-0.02	-0.93	0
1	821	WOOSTER	29	0.15	0.25	1971	0	250	CTILL		1.39	10	6.1	CORN	1	10	4	1	0	0	0	0	2.85	0.74	9.22	7.6	2.18	0.25	4.79	2.64	1.48	-0.14	0.78	-1.64	-103.84	97.29	-87.07	110.24	-3.4	-79.36	-3.36	-43.26	-1.55	-36.17	-1.1	-46.59	-0.03	-2.22	-0.03
1	822	WOOSTER	29	0.15	0.25	1972	0	250	CTILL			11	11.1	CORN	1	10	4	1	0	0	0	0	1.82	0.26	4.69	2.53	1.92	0.44	6.48	4.79	1.4	0.04	2.36	0.35	-85.96	74.58	-93.64	109.31	-2.8	-66.29	-3.46	-48.79	-1.28	-31.42	-1.1	-52.53	0	-0.61	0.01
1	823	WOOSTER	29	0.15	0.25	1973	0	250	CTILL			11	9	CORN	1	10	4	1	0	0	0	0	2.03	0.36	5.42	3.89	1.76	0.2	3.85	2.12	1.48	0.06	2.41	0.58	-89.57	67.18	-86.34	74.19	-2.81	-53.38	-2.31	-22.09	-1.27	-29.63	-0.74	-26.06	-0.06	-3.61	-0.07
1	824	WOOSTER	29	0.15	0.25	1974	0	250	CTILL			11	6.4	CORN	1	10	4	1	0	0	0	0	3.03	0.96	10.44	8.55	1.82	0.05	2.7	0.34	1.76	0.12	3.13	1.02	-99.22	84.97	-77.44	91.8	-3.26	-72.03	-2.98	-51.58	-1.4	-28.82	-0.63	-20.14	-0.03	-1.96	-0.02
1	825	WOOSTER	29	0.15	0.25	1975	0	250	CTILL			11	5.9	CORN	1	10	4	1	0	0	0	0	2.49	0.83	9.4	8.81	1.5	-0.01	1.91	-0.23	1.36	0.01	1.88	-0.01	-86.58	76.87	-79.8	98.16	-2.8	-60.83	-2.84	-25.98	-1.35	-37.72	-1.28	-74.54	-0.02	-1.04	-0.01
1	826	WOOSTER	29	0.15	0.25	1976	0	250	CTILL			11	6.7	CORN	1	10	4	1	0	0	0	0	3.28	1.41	12.9	12.87	2.03	0.27	4.46	2.63	0.97	-0.43	-1.69	-4.46	-94.68	73.18	-72.53	82.57	-3.06	-61.38	-2.46	-35.04	-1.34	-29.48	-0.63	-20.77	-0.06	-3.08	-0.05
1	827	WOOSTER	29	0.15	0.25	1977	0	250	CTILL			11	9.2	CORN	1	10	4	1	0	0	0	0	1.91	0.3	5.07	3.79	1.19	-0.23	-0.4	-3.19	1.48	0.18	3.52	2.15	-83.22	63.19	-88.73	83.83	-2.69	-58.54	-2.94	-56.65	-1.13	-23.64	-0.52	-11.15	-0.02	-1.52	-0.01
1	828	WOOSTER	29	0.15	0.25	1978	0	250	CTILL			11	8.8	CORN	1	10	4	1	0	0	0	0	3.14	1.07	12.16	12.18	1.59	-0.13	0.92	-1.82	1.55	0	1.97	-0.2	-100.31	98.22	-85.9	108.23	-3.3	-83.81	-3.44	-51.68	-1.49	-34.65	-1.03	-45.47	-0.04	-2.56	-0.04
1	829	WOOSTER	29	0.15	0.25	1979	0	250	CTILL			11	8.8	CORN	1	10	4	1	0	0	0	0	2.49	0.89	10.51	9.03	1.5	0.02	2.34	0.02	1.33	0	1.93	-0.17	-85.3	67.78	-84.31	91.77	-2.74	-55.86	-2.79	-32.19	-1.24	-29.86	-0.89	-35.21	-0.03	-2.08	-0.04
1	830	WOOSTER	29	0.15	0.25	1980	0	250	CTILL		1.1	11	6.8	CORN	1	10	4	1	0	0	0	0	2.47	0.74	8.49	7.37	1.86	0.24	4.22	2.43	1.52	0.06	2.4	0.52	-89.98	82.85	-80.82	94.16	-2.95	-72.27	-3.09	-47.58	-1.34	-31.52	-0.91	-43.57	-0.01	-0.92	0
1	831	WOOSTER	29	0.15	0.25	1981	0	250	CTILL			11	9	CORN	1	10	4	1	0	0	0	0	2.69	0.57	8.42	7.3	2.05	0.14	3.84	1.78	1.41	-0.19	-0.02	-2.65	-105.45	98.7	-99.59	116.76	-3.51	-88.82	-4.09	-87.22	-1.47	-29.1	-0.7	-21.08	-0.06	-3.02	-0.06
1	832	WOOSTER	29	0.15	0.25	1982	0	250	CTILL			11	9.4	CORN	1	10	4	1	0	0	0	0	2.56	0.77	9.23	8.45	1.47	-0.1	1.12	-1.31	1.65	0.18	3.58	1.88	-91.86	81.63	-85.76	97.42	-3.34	-67.11	-3.26	-29.63	-1.35	-39.88	-1.12	-74.19	0.01	0.29	0.02
1	833	WOOSTER	29	0.15	0.25	1983	0	250	CTILL			11	5.3	CORN	1	10	4	1	0	0	0	0	2.45	0.68	8.67	8.61	2.39	0.64	8.31	8.26	1.41	-0.14	0.68	-2.09	-101.68	83.65	-100.41	107.74	-3.67	-71.05	-3.6	-35.08	-1.43	-38.94	-1.05	-50.92	-0.02	-2.46	-0.02
1	834	WOOSTER	29	0.15	0.25	1984	0	250	CTILL			11	8.6	CORN	1	10	4	1	0	0	0	0	3.48	1.28	14.84	12.98	1.99	0.03	3.03	0.29	1.18	-0.43	-1.93	-4.64	-107	110.05	-97.99	127.82	-3.98	-98.43	-4.48	-63.64	-1.49	-36.58	-0.97	-34.04	-0.02	-2.76	-0.03
1	835	WOOSTER	29	0.15	0.25	1985	0	250	CTILL			11	10.1	CORN	1	10	4	1	0	0	0	0	2.15	0.28	4.58	2.21	2.45	0.58	7.07	5.29	1.58	-0.06	1.65	-0.6	-100.25	83.68	-82.86	90.86	-3.71	-78.91	-3.41	-65.08	-1.32	-30	-0.49	-18.03	0	-0.46	0.01
1	836	WOOSTER	29	0.15	0.25	1986	0	250	CTILL			11	8.3	CORN	1	10	4	1	0	0	0	0	3.58	1.5	15.2	15.74	1.76	-0.05	1.86	-0.68	1.51	-0.08	1.36	-0.98	-101.07	85.25	-88.21	96.06	-3.74	-79.97	-3.61	-70.86	-1.34	-30.73	-0.54	-22.21	-0.01	-0.95	0
1	837	WOOSTER	29	0.15	0.25	1987	0	250	CTILL			11	4.9	CORN	1	10	4	1	0	0	0	0	2.99	0.64	8.51	7.06	2.29	0.17	4.18	1.82	1.57	-0.2	0.39	-2.49	-116.58	96.59	-94.13	107.67	-4.29	-84.62	-3.75	-66.28	-1.58	-36.53	-0.68	-33.61	-0.02	-1.03	0
1	838	WOOSTER	29	0.15	0.25	1988	0	250	CTILL			11	3	CORN	1	10	4	1	0	0	0	0	3.99	1.53	16.27	17.73	2.64	0.38	6.31	4.59	1.9	-0.06	1.88	-0.88	-123.93	111.26	-107.91	121.72	-4.57	-99.26	-4.42	-75.65	-1.7	-40.53	-0.88	-41.38	0.05	2.22	0.1
1	839	WOOSTER	29	0.15	0.25	1989	0	250	CTILL			11	7.7	CORN	1	10	4	1	0	0	0	0	3.57	1.11	13.45	13.96	1.71	-0.28	-0.31	-4.1	2.41	0.41	6.35	4.88	-123.45	104.43	-112.63	118.08	-4.46	-85.82	-4.03	-43.31	-1.72	-44.77	-1.11	-53.84	-0.05	-3.62	-0.05
1	840	WOOSTER	29	0.15	0.25	1990	0	250	CTILL			11	11	CORN	1	10	4	1	0	0	0	0	2.83	0.74	9.24	7.27	1.54	-0.24	0.24	-2.78	1.65	0.05	2.55	0.12	-106.07	83.84	-87.53	96.43	-3.85	-72.89	-3.21	-41.68	-1.43	-34.56	-0.67	-24.1	-0.03	-2.6	-0.03
1	841	WOOSTER	29	0.15	0.25	1991	0	250	CTILL			11	4.2	CORN	1	10	4	1	0	0	0	0	3.09	1.08	10.74	9.52	2.36	0.44	5.94	3.99	1.3	-0.26	-0.11	-2.66	-103.26	84.31	-76.39	85.63	-3.81	-77.18	-3.1	-59.37	-1.37	-31.82	-0.45	-21.24	0.02	1.13	0.02
1	842	WOOSTER	29	0.15	0.25	1992	0	250	CTILL			11	13.2	CORN	1	10	4	1	0	0	0	0	2.53	0.45	7.23	5.43	2.13	0.22	4.76	2.5	1.43	-0.2	0.12	-3.02	-108.92	95.32	-105.17	124.46	-4.01	-85.05	-4.37	-71.95	-1.49	-36.39	-0.87	-39.08	-0.01	-1.41	0
1	843	WOOSTER	30	0.15	0.25	1	0	250	NTILL	1.4
1	844	WOOSTER	30	0.15	0.25	1962	0	250	NTILL			11	8.5	CORN	1	10	4	3	0	0	0	0	80.94	66.23	188.87	154.53	0.33	1	1.16	3.49	0.25	0.09	0.79	-0.65	0.18	0.39	0.43	-2.01	-0.04	-0.85	-0.92	-17.03	-0.49	-1.21	-2.16	-22.12	0.34	16.3	0.78
1	845	WOOSTER	30	0.15	0.25	1963	0	250	NTILL			11	7	CORN	1	10	4	3	0	0	0	0	2.44	2.89	10.05	18.68	1.22	-0.28	0.01	-5.61	1.29	0.47	1.92	-0.37	0.68	-0.22	-2.09	-9.02	-0.36	-0.87	-8.12	-21.05	-1.47	-0.29	-10.58	-23.3	-2.71	0.94	-8.83
1	846	WOOSTER	30	0.15	0.25	1964	0	250	NTILL			11	8.1	CORN	1	10	4	3	0	0	0	0	2.57	3.64	9.61	6.54	0.56	-0.18	-0.05	-0.9	0.85	0.42	1.67	0.51	-0.27	-0.76	-3.13	-2.99	-2.55	-2.1	-10.66	-8.06	-4.94	-1.7	-11.73	-7.61	-1.61	5.62	-1.04
1	847	WOOSTER	30	0.15	0.25	1965	0	250	NTILL			11	5.1	CORN	1	10	4	3	0	0	0	0	3.52	2.88	11.75	11.02	1.93	0.61	3.91	2.06	1.35	0.08	1.56	-0.39	0.86	-0.11	-0.03	-1.93	-2.65	-2.28	-13.31	-15.71	-9.58	-5.13	-26.06	-25.5	-1.41	5.32	0.19
1	848	WOOSTER	30	0.15	0.25	1966	0	250	NTILL			11	7.1	CORN	1	10	4	3	0	0	0	0	2.85	1.8	7.26	5.22	2.82	1.29	6.59	4.64	1.06	-0.2	0.52	-1.35	-0.48	-0.85	-3.6	-5.14	-1.84	-0.93	-5.65	-6.63	-4.11	-1.25	-8.11	-8.04	-6.08	-0.89	-7.1
1	849	WOOSTER	30	0.15	0.25	1967	0	250	NTILL			11	6.1	CORN	1	10	4	3	0	0	0	0	3.59	2.12	11.48	8.74	0.98	-0.01	1.2	-0.93	1.74	0.55	4.22	2.09	-0.54	-0.81	-3.76	-4.99	-4.67	-2.56	-14.72	-13.99	-2.6	0.09	-3.96	-4.26	-3.6	0.18	-3.88
1	850	WOOSTER	30	0.15	0.25	1968	0	250	NTILL			11	10.3	CORN	1	10	4	3	0	0	0	0	1.92	0.77	4.61	2.34	1.23	0.28	2.41	0.44	1.79	0.59	4.05	2.09	-1.47	-1.26	-5.3	-6.09	-4.55	-2.26	-10.87	-10.27	-4.57	-1.1	-6.49	-5.91	-12.13	-4.16	-11.99
1	851	WOOSTER	30	0.15	0.25	1969	0	250	NTILL			11	7	CORN	1	10	4	3	0	0	0	0	4.24	1.87	11.52	9.17	1.83	0.21	3.11	0.83	1.11	-0.11	1.06	-0.98	0.67	-0.19	0.18	-1.6	-5.22	-2.83	-15.47	-15.7	-8.44	-3.17	-15.28	-13.77	-9.49	-2.33	-8.45
1	852	WOOSTER	30	0.15	0.25	1970	0	250	NTILL			11	5.3	CORN	1	10	4	3	0	0	0	0	3.16	1.12	6.48	4.01	0.54	-0.26	0.06	-1.27	1.51	0.3	2.59	0.94	0	-0.36	-0.76	-1.61	-5.86	-2.61	-11.52	-9.51	-11.41	-3.9	-13.43	-9.51	-7.4	-0.8	-2.95
1	853	WOOSTER	30	0.15	0.25	1971	0	250	NTILL		1.58	10	9	CORN	1	10	4	3	0	0	0	0	3.9	1.27	9.72	7.74	2.58	0.45	5.08	2.85	1.04	-0.23	0.5	-1.78	0.81	-0.17	0.49	-1.51	-2.93	-1.56	-8.7	-10.29	-7.59	-2.85	-14.59	-14.57	-8.6	-2.14	-8.6
1	854	WOOSTER	30	0.15	0.25	1972	0	250	NTILL			11	11.3	CORN	1	10	4	3	0	0	0	0	1.89	0.46	4.88	2.36	2.72	0.78	7.16	4.8	1.38	0.08	2.44	0.36	-0.22	-0.53	-2.18	-3.83	-3.86	-1.8	-11.01	-11.5	-10.98	-4.07	-20.99	-18.44	-5	-0.38	-2.97
1	855	WOOSTER	30	0.15	0.25	1973	0	250	NTILL			11	9.5	CORN	1	10	4	3	0	0	0	0	2.51	0.62	5.76	3.88	2.03	0.36	4.09	2.18	1.5	0.11	2.47	0.6	-4.66	-2.33	-13.24	-15.75	-1.37	-0.3	-1.4	-2.93	-6.55	-2.16	-8.94	-9.15	-15.2	-4.77	-12.44
1	856	WOOSTER	30	0.15	0.25	1974	0	250	NTILL			11	9.6	CORN	1	10	4	3	0	0	0	0	4.62	1.53	11.1	8.46	1.74	0.11	2.82	0.4	1.89	0.21	3.28	1.06	-1.02	-0.87	-3.83	-5.31	-5.07	-2.07	-10.7	-10.76	-6.24	-1.83	-7.73	-7.19	-8.42	-1.94	-5.88
1	857	WOOSTER	30	0.15	0.25	1975	0	250	NTILL			11	8.1	CORN	1	10	4	3	0	0	0	0	3.99	1.3	10.12	8.6	1.3	0.01	1.91	-0.2	1.2	0.03	1.88	-0.01	0.3	-0.25	-0.24	-1.99	-2.1	-1.01	-5.4	-6.85	-15.53	-5.59	-27.54	-25.88	-9.27	-1.62	-5.62
1	858	WOOSTER	30	0.15	0.25	1976	0	250	NTILL			11	7.7	CORN	1	10	4	3	0	0	0	0	5.52	2.08	13.38	12.39	2.56	0.46	4.85	2.86	-0.21	-0.66	-2.11	-4.59	-1.98	-1.07	-4.82	-7	-2.82	-1.01	-4.39	-5.94	-6.26	-1.92	-7.4	-7.87	-13.82	-3.98	-10.27
1	859	WOOSTER	30	0.15	0.25	1977	0	250	NTILL			11	8.5	CORN	1	10	4	3	0	0	0	0	2.51	0.5	5.48	3.89	0.49	-0.35	-0.64	-3.15	1.75	0.29	3.64	2.08	-3	-1.55	-9.44	-12.34	-4.93	-1.78	-10.16	-12.07	-5.31	-1.33	-6.3	-7.13	-6.28	-0.98	-4.29
1	860	WOOSTER	30	0.15	0.25	1978	0	250	NTILL			11	10.2	CORN	1	10	4	3	0	0	0	0	4.92	1.64	12.76	12	1.16	-0.18	0.88	-1.74	1.35	0.02	1.96	-0.2	1.25	0.05	1.98	0.06	-4.05	-1.9	-11.25	-13.66	-8.73	-3.02	-15.36	-16.11	-10.84	-2.78	-9.59
1	861	WOOSTER	30	0.15	0.25	1979	0	250	NTILL			11	8.7	CORN	1	10	4	3	0	0	0	0	4.04	1.4	11.31	8.61	1.36	0.07	2.52	0.17	1.1	0.02	1.92	-0.18	-1.79	-1.02	-5.56	-6.78	-2.61	-0.98	-5.32	-6.04	-8.09	-2.68	-12.95	-11.3	-10.79	-2.77	-9.29
1	862	WOOSTER	30	0.15	0.25	1980	0	250	NTILL		1.26	11	7	CORN	1	10	4	3	0	0	0	0	3.66	1.15	8.81	7.04	2.3	0.41	4.52	2.54	1.59	0.1	2.48	0.57	-0.22	-0.54	-2.02	-3.85	-4.38	-1.87	-10.54	-11.83	-11.43	-3.84	-17.77	-16.74	-6.53	-0.86	-3.52
1	863	WOOSTER	30	0.15	0.25	1981	0	250	NTILL			11	10.1	CORN	1	10	4	3	0	0	0	0	3.65	0.89	8.87	7.26	2.3	0.23	4.06	1.9	0.85	-0.29	-0.29	-2.77	0.39	-0.31	-0.78	-2.99	-7.1	-2.87	-19.46	-22.01	-5.49	-1.37	-7.72	-8.65	-13.99	-3.82	-13.11
1	864	WOOSTER	30	0.15	0.25	1982	0	250	NTILL			11	13	CORN	1	10	4	3	0	0	0	0	3.9	1.18	9.73	8.17	1.08	-0.12	1.13	-1.18	1.9	0.28	3.7	1.84	-0.49	-0.62	-2.71	-4.68	-2.17	-1.01	-5.47	-7.07	-17.61	-6.28	-30.53	-28.63	-2.18	1.14	1.13
1	865	WOOSTER	30	0.15	0.25	1983	0	250	NTILL			11	7.3	CORN	1	10	4	3	0	0	0	0	3.15	1.06	9.02	8.18	3.43	1	8.89	8.16	0.92	-0.2	0.52	-2.07	-1.18	-0.9	-4.72	-8.03	-2.38	-1.06	-5.74	-8.56	-7.26	-2.59	-12.97	-15.24	-8.75	-2.27	-8.68
1	866	WOOSTER	30	0.15	0.25	1984	0	250	NTILL			11	10.3	CORN	1	10	4	3	0	0	0	0	5.94	2.07	15.67	12.1	1.99	0.06	3.07	0.31	-0.06	-0.69	-2.43	-4.51	2.32	0.51	5.32	2.75	-5.7	-2.69	-15.79	-15.24	-6.29	-2.12	-10.42	-9.55	-9.7	-2.66	-9.96
1	867	WOOSTER	30	0.15	0.25	1985	0	250	NTILL			11	11.8	CORN	1	10	4	3	0	0	0	0	2.3	0.47	4.84	2.19	3.75	1.01	7.93	5.53	1.35	-0.1	1.53	-0.67	-2.12	-1.32	-6.09	-7.75	-7.26	-2.83	-13.63	-13.81	-8.9	-2.59	-9.53	-8.77	-5.16	-0.42	-1.5
1	868	WOOSTER	30	0.15	0.25	1986	0	250	NTILL			11	8.2	CORN	1	10	4	3	0	0	0	0	6.59	2.35	15.4	13.5	1.45	-0.09	1.62	-0.64	1.1	-0.12	1.11	-0.91	-1.69	-1.05	-4.79	-6.42	-7.25	-2.72	-13.41	-13.69	-10.55	-3.09	-11.34	-10.2	-9.28	-1.67	-4.09
1	869	WOOSTER	30	0.15	0.25	1987	0	250	NTILL			11	5.6	CORN	1	10	4	3	0	0	0	0	3.97	1.01	8.96	7.08	2.52	0.29	4.39	1.95	0.91	-0.31	0.2	-2.54	-1.49	-1.03	-4.88	-7.69	-5.86	-2.27	-11.8	-14	-12.63	-3.99	-15.9	-15.69	-11.27	-2.21	-5.51
1	870	WOOSTER	30	0.15	0.25	1988	0	250	NTILL			11	3.4	CORN	1	10	4	3	0	0	0	0	6.07	2.19	16.67	16.81	3.26	0.61	6.8	4.83	1.64	-0.09	1.78	-0.93	-0.52	-0.8	-3.69	-6.95	-5.62	-2.41	-14.29	-17.96	-9.9	-3.2	-15.4	-16.94	7.96	4.73	13.9
1	871	WOOSTER	30	0.15	0.25	1989	0	250	NTILL			11	8.5	CORN	1	10	4	3	0	0	0	0	5.39	1.73	14.28	13.57	0.74	-0.42	-0.66	-4.11	3.06	0.66	6.76	4.88	-2.1	-1.37	-7.8	-11.27	-2.78	-1.13	-6.26	-8.81	-9.81	-3.26	-16.5	-17.74	-15.62	-4.24	-14.27
1	872	WOOSTER	30	0.15	0.25	1990	0	250	NTILL			11	11.5	CORN	1	10	4	3	0	0	0	0	4.18	1.27	10.18	7.35	0.37	-0.42	-0.37	-3.08	1.3	0.13	2.66	0.2	-2.8	-1.33	-6.33	-7.84	-4	-1.3	-5.93	-6.78	-7.97	-2.26	-8.85	-8.21	-14.57	-3.78	-10.04
1	873	WOOSTER	30	0.15	0.25	1991	0	250	NTILL			11	6.5	CORN	1	10	4	3	0	0	0	0	4.76	1.72	11.12	9.15	3.12	0.73	6.23	3.98	0.34	-0.43	-0.42	-2.79	-2.36	-1.21	-5.13	-7.12	-7.97	-2.83	-12.35	-12.98	-17.03	-5.17	-15.36	-13.08	0.45	2.74	2.99
1	874	WOOSTER	30	0.15	0.25	1992	0	250	NTILL			11	13.2	CORN	1	10	4	3	0	0	0	0	3.07	0.75	7.69	5.37	2.36	0.37	5.06	2.54	0.64	-0.32	-0.16	-3.08	0.01	-0.38	-1.02	-3.63	-5.69	-2.39	-14.32	-16.89	-8.47	-2.65	-13.2	-13.93	-9.09	-1.9	-7.23
1	875	WOOSTER	31	0.15	0.25	1	0	250	CTILL	1.4
1	876	WOOSTER	31	0.15	0.25	1962	0	250	CTILL			11	5.8	CORN	1	10	4	1	0	0	0	0	80.94	66.23	188.87	154.53	0.33	1	1.16	3.49	0.25	0.09	0.79	-0.65	-7.43	38	-6.55	171.97	-0.26	-42.09	-0.36	-65.52	-0.12	-28.36	-0.12	-74.79	0	10.84	0.01
1	877	WOOSTER	31	0.15	0.25	1963	0	0	CTILL			11	1.7	SOYBEAN	2	10	4	1	0	0	0	0	2.33	1.96	9.21	8.07	1.19	-0.16	0.07	-2.41	1.24	0.34	1.79	-0.16	-78.72	59.7	-75.48	87.65	-2.88	-69.37	-2.97	-35.21	-0.09	-13.69	-0.33	-29.21	-0.09	-1.49	-0.13
1	878	WOOSTER	31	0.15	0.25	1964	0	250	CTILL			11	7.2	CORN	1	10	4	1	0	0	0	0	0.62	1.9	8.99	4.62	0.27	-0.13	0.19	-0.58	0.3	0.18	1.62	0.33	-18.24	-2.65	-53.73	57.54	-0.59	-31.51	-1.94	-26.52	-0.26	-15.46	-0.46	-15.28	0	0.53	0
1	879	WOOSTER	31	0.15	0.25	1965	0	0	CTILL			11	1.8	SOYBEAN	2	10	4	1	0	0	0	0	2.83	1.05	12.22	12.72	1.84	0.19	3.97	2.24	1.45	-0.01	1.65	-0.44	-93.57	91.61	-94.47	110.39	-3.46	-81.34	-3.97	-61.03	-0.2	-16.25	-0.67	-60.6	-0.05	-0.64	-0.03
1	880	WOOSTER	31	0.15	0.25	1966	0	250	CTILL			11	5	CORN	1	10	4	1	0	0	0	0	0.58	0.46	5.14	1.84	0.5	0.31	4.03	1.31	0.3	-0.07	0.52	-0.35	-21.45	9.8	-47.12	53.03	-0.68	-19.01	-1.59	-11.9	-0.31	-10.32	-0.52	-13.25	0	-0.75	-0.02
1	881	WOOSTER	31	0.15	0.25	1967	0	0	CTILL			11	0.8	SOYBEAN	2	10	4	1	0	0	0	0	2.26	0.64	10.48	9.1	1.29	-0.05	1.3	-0.95	1.43	0.15	3.85	2.04	-78.25	72.68	-91.64	100.73	-2.88	-60.07	-3.72	-60.46	-0.04	-6.55	-0.14	-12.02	-0.03	-0.84	-0.04
1	882	WOOSTER	31	0.15	0.25	1968	0	250	CTILL			11	9.1	CORN	1	10	4	1	0	0	0	0	0.4	0.19	2.49	0.67	0.32	0.05	1.38	0.11	0.33	0.15	2.09	0.55	-18.27	5.36	-40.71	44.85	-0.59	-19.79	-1.48	-18.53	-0.25	-8.41	-0.31	-5.84	-0.01	-0.99	-0.04
1	883	WOOSTER	31	0.15	0.25	1969	0	0	CTILL			11	2.4	SOYBEAN	2	10	4	1	0	0	0	0	2.7	0.65	10.67	9.24	1.74	0.06	2.96	0.78	1.39	-0.05	1.17	-0.93	-93.24	93.8	-92.25	109.12	-3.46	-76.84	-4	-65.94	-0.13	-11.22	-0.42	-35.64	-0.1	-2.35	-0.1
1	884	WOOSTER	31	0.15	0.25	1970	0	250	CTILL			11	5.3	CORN	1	10	4	1	0	0	0	0	0.55	0.38	4.82	1.82	0.3	-0.1	0.27	-0.54	0.35	0.09	1.96	0.4	-20.17	13.58	-45.52	54.03	-0.66	-23.45	-1.88	-26.38	-0.29	-9.21	-0.43	-14.25	0	-0.06	0
1	885	WOOSTER	31	0.15	0.25	1971	0	0	CTILL		1.2	10	1.6	SOYBEAN	2	10	4	1	0	0	0	0	2.85	0.62	9.22	7.58	2.18	0.21	4.79	2.64	1.49	-0.11	0.78	-1.64	-103.35	103.64	-87.05	106.48	-3.81	-79.25	-3.66	-42.01	-0.15	-16.92	-0.51	-46.33	-0.09	-2.66	-0.11
1	886	WOOSTER	31	0.15	0.25	1972	0	250	CTILL			11	11.5	CORN	1	10	4	1	0	0	0	0	0.5	0.2	3.21	0.84	0.51	0.32	4.25	1.45	0.37	0.03	1.52	0.1	-23.26	12.92	-57.14	65.9	-0.75	-25.68	-2.12	-22.1	-0.34	-12.32	-0.67	-24	0	-0.08	0.01
1	887	WOOSTER	31	0.15	0.25	1973	0	0	CTILL			11	2.5	SOYBEAN	2	10	4	1	0	0	0	0	2.03	0.29	5.42	3.86	1.75	0.16	3.85	2.11	1.48	0.05	2.41	0.58	-89.11	73.28	-86.33	73.55	-3.15	-53.85	-2.54	-21.69	-0.1	-10.1	-0.29	-26.38	-0.15	-4.38	-0.17
1	888	WOOSTER	31	0.15	0.25	1974	0	250	CTILL			11	7.2	CORN	1	10	4	1	0	0	0	0	0.73	0.67	6.73	2.5	0.41	0.03	1.64	0.08	0.39	0.08	1.91	0.27	-22.45	11.29	-42.77	50.19	-0.73	-21.13	-1.66	-21.1	-0.31	-9.02	-0.35	-8.29	0	-0.42	-0.01
1	889	WOOSTER	31	0.15	0.25	1975	0	0	CTILL			11	1.9	SOYBEAN	2	10	4	1	0	0	0	0	2.48	0.65	9.4	8.72	1.5	0	1.91	-0.22	1.36	0.01	1.88	-0.01	-86	83.44	-79.77	95.15	-3.14	-59.61	-3.13	-25.09	-0.2	-20.74	-0.79	-73.53	-0.09	-2.17	-0.08
1	890	WOOSTER	31	0.15	0.25	1976	0	250	CTILL			11	7.1	CORN	1	10	4	1	0	0	0	0	0.77	0.95	8.04	3.49	0.42	0.15	2.46	0.59	0.2	-0.26	-0.94	-1.08	-20.01	6.1	-36.8	41.48	-0.64	-16.06	-1.21	-11.34	-0.28	-8.38	-0.32	-7.52	-0.01	-0.71	-0.03
1	891	WOOSTER	31	0.15	0.25	1977	0	0	CTILL			11	2	SOYBEAN	2	10	4	1	0	0	0	0	1.91	0.23	5.07	3.77	1.19	-0.17	-0.4	-3.16	1.48	0.14	3.52	2.14	-82.68	70.09	-88.72	83.11	-3	-57.47	-3.15	-55.99	-0.05	-5.81	-0.13	-11.49	-0.11	-2.93	-0.13
1	892	WOOSTER	31	0.15	0.25	1978	0	250	CTILL			11	8.2	CORN	1	10	4	1	0	0	0	0	0.75	0.65	8.02	3.47	0.36	-0.07	0.61	-0.47	0.35	0	1.25	-0.05	-22.95	18.43	-50.51	62.78	-0.75	-25.22	-2.05	-22.4	-0.34	-10.99	-0.61	-19.57	-0.01	-0.62	-0.03
1	893	WOOSTER	31	0.15	0.25	1979	0	0	CTILL			11	2.8	SOYBEAN	2	10	4	1	0	0	0	0	2.48	0.69	10.51	8.9	1.5	0.02	2.34	0.02	1.33	0.01	1.93	-0.17	-84.69	74.5	-84.29	91.13	-3.06	-54.43	-3.05	-31.56	-0.11	-11.24	-0.41	-35.39	-0.1	-2.78	-0.13
1	894	WOOSTER	31	0.15	0.25	1980	0	250	CTILL		0.83	11	6.5	CORN	1	10	4	1	0	0	0	0	0.64	0.54	6.01	2.43	0.45	0.16	2.77	0.72	0.36	0.03	1.57	0.15	-22.17	14.47	-50.31	58.74	-0.72	-24.01	-1.94	-22.21	-0.33	-11.09	-0.57	-20.31	0	-0.09	0
1	895	WOOSTER	31	0.15	0.25	1981	0	0	CTILL			11	2.1	SOYBEAN	2	10	4	1	0	0	0	0	2.69	0.48	8.42	7.26	2.05	0.12	3.84	1.77	1.41	-0.15	-0.02	-2.64	-104.99	102.39	-99.58	115.82	-3.92	-87.11	-4.35	-86.38	-0.1	-9.04	-0.24	-21.48	-0.16	-3.98	-0.16
1	896	WOOSTER	31	0.15	0.25	1982	0	250	CTILL			11	8.3	CORN	1	10	4	1	0	0	0	0	0.62	0.55	6.2	2.65	0.34	-0.06	0.71	-0.37	0.38	0.11	2.2	0.52	-21.56	11.35	-50.53	57.77	-0.78	-21.37	-1.92	-12.56	-0.31	-13.34	-0.66	-32.73	0	0.18	0.01
1	897	WOOSTER	31	0.15	0.25	1983	0	0	CTILL			11	1.3	SOYBEAN	2	10	4	1	0	0	0	0	2.38	0.51	7.89	7.3	2.34	0.48	7.61	7.07	1.37	-0.1	0.61	-1.79	-99.39	89.31	-91.52	98.07	-3.59	-66.77	-3.28	-30.7	-0.13	-15.46	-0.47	-45.32	-0.1	-3.05	-0.12
1	898	WOOSTER	31	0.15	0.25	1984	0	250	CTILL			11	7.6	CORN	1	10	4	1	0	0	0	0	0.66	0.81	6.95	2.75	0.34	0.01	1.36	0.05	0.2	-0.25	-0.76	-0.89	-19.36	16.06	-38.73	50.89	-0.72	-27.96	-1.83	-19.88	-0.27	-10.48	-0.39	-10.36	0	-0.62	-0.01
1	899	WOOSTER	31	0.15	0.25	1985	0	0	CTILL			11	2.1	SOYBEAN	2	10	4	1	0	0	0	0	2.15	0.22	4.58	2.19	2.45	0.45	7.07	5.23	1.58	-0.04	1.65	-0.59	-99.77	90.51	-82.84	90.03	-3.69	-74.83	-3.41	-64.42	-0.12	-8.31	-0.23	-18.11	-0.07	-1.32	-0.04
1	900	WOOSTER	31	0.15	0.25	1986	0	250	CTILL			11	8.7	CORN	1	10	4	1	0	0	0	0	0.8	0.97	8.97	3.94	0.36	-0.03	1.1	-0.15	0.32	-0.04	0.82	-0.22	-21.49	8.44	-45.77	50.95	-0.78	-21.87	-1.86	-26.17	-0.28	-9.06	-0.27	-8.22	0	-0.05	0
1	901	WOOSTER	31	0.15	0.25	1987	0	0	CTILL			11	1.9	SOYBEAN	2	10	4	1	0	0	0	0	2.99	0.54	8.51	7.04	2.29	0.15	4.18	1.82	1.57	-0.16	0.39	-2.49	-116.19	105.16	-94.13	103.82	-4.27	-84.43	-3.75	-64.88	-0.19	-12.47	-0.4	-33.21	-0.12	-2.52	-0.06
1	902	WOOSTER	31	0.15	0.25	1988	0	250	CTILL			11	3.5	CORN	1	10	4	1	0	0	0	0	0.79	1	9.26	4.15	0.45	0.19	3	0.85	0.33	-0.03	0.95	-0.16	-21.88	10.24	-48.93	55.9	-0.8	-23.72	-2	-23.97	-0.3	-10.35	-0.39	-13.03	0.01	1.04	0.05
1	903	WOOSTER	31	0.15	0.25	1989	0	0	CTILL			11	1.9	SOYBEAN	2	10	4	1	0	0	0	0	3.57	0.89	13.45	13.86	1.72	-0.21	-0.31	-4.07	2.4	0.33	6.35	4.84	-122.91	112.06	-112.62	116.94	-4.45	-82.22	-4.03	-42.9	-0.17	-17.78	-0.57	-53.92	-0.19	-5.24	-0.21
1	904	WOOSTER	31	0.15	0.25	1990	0	250	CTILL			11	11.7	CORN	1	10	4	1	0	0	0	0	0.59	0.59	5.15	1.89	0.3	-0.2	0.09	-0.68	0.33	0.01	1.28	0	-21.57	0.93	-40.76	45.22	-0.77	-20.64	-1.44	-12.92	-0.29	-10.39	-0.31	-8.29	0	-0.6	-0.01
1	905	WOOSTER	31	0.15	0.25	1991	0	0	CTILL			11	1.4	SOYBEAN	2	10	4	1	0	0	0	0	3.08	0.88	10.73	9.45	2.35	0.36	5.94	3.97	1.3	-0.21	-0.11	-2.65	-102.84	90.81	-76.38	84.61	-3.8	-74.45	-3.1	-58.8	-0.18	-9.87	-0.29	-21.2	-0.01	0.85	0.01
1	906	WOOSTER	31	0.15	0.25	1992	0	250	CTILL			11	13.2	CORN	1	10	4	1	0	0	0	0	0.51	0.27	3.74	1.19	0.42	0.12	2.36	0.51	0.28	-0.13	0.05	-0.62	-21.62	9.55	-47.85	56.61	-0.79	-23.44	-1.99	-23.22	-0.29	-10.35	-0.39	-12.61	0	-0.2	0
1	907	WOOSTER	32	0.15	0.25	1	0	250	CTILL	1.4
1	908	WOOSTER	32	0.15	0.25	1962	0	0	CTILL			11	1.9	SOYBEAN	2	10	4	1	0	0	0	0	80.94	66.23	188.87	154.53	0.33	1	1.16	3.49	0.25	0.09	0.79	-0.65	-7.43	38	-6.55	171.97	-0.29	-43.41	-0.39	-65.49	-0.01	-9.49	-0.07	-74.85	0	12.05	0
1	909	WOOSTER	32	0.15	0.25	1963	0	250	CTILL			11	6.8	CORN	1	10	4	1	0	0	0	0	0.51	1.86	4.91	1.86	0.26	-0.08	0.13	-0.5	0.27	0.34	0.96	-0.03	-16.43	-1.55	-36.11	42.39	-0.53	-26.5	-1.31	-12.16	-0.24	-17.04	-0.38	-10.22	-0.01	0.9	-0.02
1	910	WOOSTER	32	0.15	0.25	1964	0	0	CTILL			11	2.2	SOYBEAN	2	10	4	1	0	0	0	0	2.49	1.75	14.18	13.69	1.18	-0.11	0.34	-1.92	1.27	0.19	2.8	1.08	-75.2	63.35	-95.57	100.91	-2.76	-66.46	-3.75	-60.87	-0.11	-10.73	-0.42	-35.57	-0.05	0.01	-0.05
1	911	WOOSTER	32	0.15	0.25	1965	0	250	CTILL			11	4.4	CORN	1	10	4	1	0	0	0	0	0.55	1.06	6.6	2.8	0.32	0.16	1.83	0.39	0.25	0	0.78	-0.08	-16.45	8.89	-39.84	47.33	-0.54	-25.67	-1.58	-18.73	-0.24	-11.9	-0.47	-18.11	0	0.38	0.01
1	912	WOOSTER	32	0.15	0.25	1966	0	0	CTILL			11	1.4	SOYBEAN	2	10	4	1	0	0	0	0	2.38	0.53	7.37	6.09	2.23	0.41	6.37	5.02	1.35	-0.1	0.68	-1.42	-93.78	85.96	-80.09	88.13	-3.41	-64.9	-2.98	-29.25	-0.1	-13.5	-0.34	-31.21	-0.1	-3.06	-0.13
1	913	WOOSTER	32	0.15	0.25	1967	0	250	CTILL			11	5.1	CORN	1	10	4	1	0	0	0	0	0.49	0.63	5.61	2.52	0.26	-0.06	0.62	-0.25	0.29	0.13	1.91	0.51	-16.78	4.83	-43.02	47.84	-0.54	-21.29	-1.63	-22.08	-0.23	-7.88	-0.31	-4.01	0	-0.46	0
1	914	WOOSTER	32	0.15	0.25	1968	0	0	CTILL			11	1.5	SOYBEAN	2	10	4	1	0	0	0	0	1.59	0.19	4.08	2.22	1.28	0.04	2.21	0.32	1.35	0.16	3.55	1.95	-70.88	63.41	-73.05	78.39	-2.59	-51.68	-2.86	-43.47	-0.05	-6.45	-0.16	-14.12	-0.11	-3.25	-0.16
1	915	WOOSTER	32	0.15	0.25	1969	0	250	CTILL			11	8.5	CORN	1	10	4	1	0	0	0	0	0.63	0.5	6.26	2.45	0.38	0.04	1.71	0.19	0.31	-0.04	0.75	-0.23	-20.82	15.91	-47.83	57.55	-0.68	-23.61	-1.98	-26.6	-0.3	-9.15	-0.46	-13.81	-0.01	-0.5	-0.02
1	916	WOOSTER	32	0.15	0.25	1970	0	0	CTILL			11	1.2	SOYBEAN	2	10	4	1	0	0	0	0	2.24	0.44	6.87	5.53	1.25	-0.13	0.3	-1.75	1.47	0.11	2.88	1.31	-82.34	81.45	-69.94	82.04	-3.06	-68.96	-3.05	-52.21	-0.15	-10.14	-0.35	-29.01	-0.09	-1.73	-0.05
1	917	WOOSTER	32	0.15	0.25	1971	0	250	CTILL		1.2	10	6.3	CORN	1	10	4	1	0	0	0	0	0.49	0.37	4.19	1.34	0.35	0.11	2.03	0.41	0.24	-0.07	0.41	-0.25	-16.91	11.9	-33.74	42.17	-0.55	-18.01	-1.34	-12.18	-0.25	-8.46	-0.43	-13.06	0	-0.32	-0.01
1	918	WOOSTER	32	0.15	0.25	1972	0	0	CTILL			11	2.2	SOYBEAN	2	10	4	1	0	0	0	0	1.82	0.19	4.69	2.48	1.92	0.32	6.48	4.7	1.4	0.03	2.36	0.34	-85.27	82.48	-93.61	106.32	-3.12	-63.36	-3.75	-47.31	-0.14	-13.5	-0.59	-51.92	-0.06	-1.41	-0.07
1	919	WOOSTER	32	0.15	0.25	1973	0	250	CTILL			11	9	CORN	1	10	4	1	0	0	0	0	0.48	0.22	3.5	1.11	0.41	0.12	2.42	0.58	0.34	0.04	1.52	0.16	-21.14	5.84	-52.26	46.76	-0.65	-14.81	-1.28	-6.92	-0.3	-9.03	-0.43	-11.14	-0.01	-0.97	-0.04
1	920	WOOSTER	32	0.15	0.25	1974	0	0	CTILL			11	1.8	SOYBEAN	2	10	4	1	0	0	0	0	3.03	0.78	10.44	8.48	1.82	0.05	2.7	0.34	1.76	0.1	3.13	1.01	-98.76	92.47	-77.42	88.47	-3.64	-72.98	-3.2	-50.09	-0.11	-9.52	-0.25	-20.09	-0.11	-2.82	-0.1
1	921	WOOSTER	32	0.15	0.25	1975	0	250	CTILL			11	4.8	CORN	1	10	4	1	0	0	0	0	0.6	0.62	6.1	2.67	0.34	-0.01	1.18	-0.07	0.31	0.01	1.18	0	-20.37	11.23	-45.55	54.85	-0.65	-21.27	-1.64	-10.76	-0.31	-13.51	-0.74	-31.85	0	-0.15	-0.01
1	922	WOOSTER	32	0.15	0.25	1976	0	0	CTILL			11	2.4	SOYBEAN	2	10	4	1	0	0	0	0	3.27	1.17	12.9	12.76	2.03	0.23	4.46	2.61	0.98	-0.35	-1.69	-4.43	-94.21	81.01	-72.51	79.58	-3.42	-63.2	-2.67	-33.97	-0.1	-9.68	-0.24	-20.72	-0.14	-4.01	-0.13
1	923	WOOSTER	32	0.15	0.25	1977	0	250	CTILL			11	9	CORN	1	10	4	1	0	0	0	0	0.45	0.19	3.23	1.11	0.28	-0.15	-0.22	-0.89	0.35	0.11	2.2	0.61	-20.2	4.18	-54.29	52.38	-0.64	-18.4	-1.72	-23.23	-0.27	-7.93	-0.3	-4.68	0	-0.25	-0.01
1	924	WOOSTER	32	0.15	0.25	1978	0	0	CTILL			11	1.8	SOYBEAN	2	10	4	1	0	0	0	0	3.13	0.89	12.16	12.1	1.59	-0.11	0.92	-1.81	1.55	0.01	1.97	-0.2	-99.88	101.12	-85.89	107.34	-3.7	-81.31	-3.72	-50.97	-0.15	-15.36	-0.5	-45.75	-0.14	-3.61	-0.15
1	925	WOOSTER	32	0.15	0.25	1979	0	250	CTILL			11	8.5	CORN	1	10	4	1	0	0	0	0	0.63	0.7	6.71	2.96	0.35	0.01	1.41	0.02	0.31	0	1.15	-0.05	-20.6	4.74	-46.41	50.35	-0.65	-18.29	-1.49	-12.3	-0.3	-10.27	-0.48	-14.85	0	-0.55	-0.02
1	926	WOOSTER	32	0.15	0.25	1980	0	0	CTILL		0.83	11	1.9	SOYBEAN	2	10	4	1	0	0	0	0	2.47	0.59	8.49	7.31	1.86	0.19	4.22	2.41	1.52	0.04	2.4	0.52	-89.51	86.77	-80.81	93.36	-3.3	-69.72	-3.34	-46.93	-0.16	-13.44	-0.5	-43.7	-0.09	-1.9	-0.07
1	927	WOOSTER	32	0.15	0.25	1981	0	250	CTILL			11	9.5	CORN	1	10	4	1	0	0	0	0	0.62	0.34	5.51	2.19	0.45	0.07	2.36	0.47	0.31	-0.1	0.02	-0.73	-23.78	16.58	-59.84	69.7	-0.88	-26.4	-2.63	-38.82	-0.31	-9.49	-0.38	-9.16	-0.01	-0.78	-0.03
1	928	WOOSTER	32	0.15	0.25	1982	0	0	CTILL			11	1.4	SOYBEAN	2	10	4	1	0	0	0	0	2.94	0.66	10.12	9.2	1.7	-0.09	1.26	-1.43	1.91	0.16	3.96	2.08	-105.94	101.4	-95.7	107.47	-3.86	-74.2	-3.64	-32.77	-0.11	-11.53	-0.45	-44.31	-0.07	-1.31	-0.05
1	929	WOOSTER	32	0.15	0.25	1983	0	250	CTILL			11	4.4	CORN	1	10	4	1	0	0	0	0	0.44	0.49	3.99	1.5	0.4	0.42	3.61	1.32	0.23	-0.1	0.33	-0.33	-17.06	0.49	-37.84	42.05	-0.61	-18.2	-1.34	-7.96	-0.24	-10.46	-0.4	-13.26	0	-0.69	-0.01
1	930	WOOSTER	32	0.15	0.25	1984	0	0	CTILL			11	1.9	SOYBEAN	2	10	4	1	0	0	0	0	2.78	0.75	9.6	8.03	1.56	0.01	1.96	0.17	0.89	-0.25	-1.14	-2.78	-82.85	88.02	-60.19	79.54	-3.1	-72.79	-2.79	-39.06	-0.09	-10.64	-0.24	-20.9	-0.09	-2.39	-0.09
1	931	WOOSTER	32	0.15	0.25	1985	0	250	CTILL			11	9.8	CORN	1	10	4	1	0	0	0	0	0.32	0.12	1.85	0.37	0.35	0.25	2.68	0.77	0.22	-0.02	0.68	-0.08	-14.57	4.83	-27.57	31.06	-0.53	-14.83	-1.13	-15.19	-0.19	-6.02	-0.16	-4.26	0	-0.17	0
1	932	WOOSTER	32	0.15	0.25	1986	0	0	CTILL			11	1.7	SOYBEAN	2	10	4	1	0	0	0	0	2.71	0.84	9.76	9.51	1.29	-0.03	1.2	-0.39	1.11	-0.04	0.88	-0.56	-74	68.07	-53.89	58.38	-2.74	-56.69	-2.2	-41.53	-0.11	-6.57	-0.16	-13.06	-0.08	-1.73	-0.04
1	933	WOOSTER	32	0.15	0.25	1987	0	250	CTILL			11	5	CORN	1	10	4	1	0	0	0	0	0.44	0.24	3.49	1.05	0.32	0.05	1.6	0.23	0.22	-0.08	0.17	-0.35	-16.5	7.65	-32.91	37.22	-0.6	-14.09	-1.27	-14.75	-0.22	-6.63	-0.23	-7.91	0	0.05	0
1	934	WOOSTER	32	0.15	0.25	1988	0	0	CTILL			11	2.4	SOYBEAN	2	10	4	1	0	0	0	0	3.98	1.24	16.06	17.31	2.64	0.31	6.22	4.48	1.9	-0.05	1.86	-0.86	-123.48	117.45	-106.47	118.78	-4.56	-95.63	-4.36	-73.81	-0.18	-14.25	-0.45	-40.79	0.05	2.29	0.12
1	935	WOOSTER	32	0.15	0.25	1989	0	250	CTILL			11	6.8	CORN	1	10	4	1	0	0	0	0	0.64	0.75	7.17	3.19	0.28	-0.19	-0.25	-0.86	0.4	0.25	3.1	1.01	-21.1	4.5	-50.65	53.38	-0.75	-20.48	-1.75	-12.27	-0.29	-11.41	-0.49	-16.94	0	-0.75	-0.02
1	936	WOOSTER	32	0.15	0.25	1990	0	0	CTILL			11	2.4	SOYBEAN	2	10	4	1	0	0	0	0	2.82	0.57	9.24	7.13	1.54	-0.18	0.24	-2.73	1.65	0.04	2.55	0.12	-105.52	92.99	-87.5	95.12	-3.83	-69.55	-3.21	-40.99	-0.12	-10.5	-0.29	-24.09	-0.14	-3.78	-0.13
1	937	WOOSTER	32	0.15	0.25	1991	0	250	CTILL			11	4.4	CORN	1	10	4	1	0	0	0	0	0.69	0.79	6.32	2.37	0.48	0.3	3.31	0.93	0.26	-0.16	0.01	-0.57	-20.77	5.5	-36.37	41.4	-0.75	-20.01	-1.44	-19.6	-0.27	-8.98	-0.21	-7.31	0.01	0.71	0.01
1	938	WOOSTER	32	0.15	0.25	1992	0	0	CTILL			11	1.9	SOYBEAN	2	10	4	1	0	0	0	0	2.52	0.37	7.1	5.26	2.13	0.18	4.67	2.41	1.43	-0.16	0.11	-2.92	-108.32	100.6	-103.23	120.98	-4	-82.05	-4.29	-69.73	-0.14	-12.4	-0.43	-38.31	-0.11	-2.59	-0.11
1	939	WOOSTER	33	0.15	0.25	1	0	250	NTILL	1.4
1	940	WOOSTER	33	0.15	0.25	1962	0	250	NTILL			11	8.5	CORN	1	10	4	3	0	0	0	0	80.9439	66.2268	188.869	154.529	0.325306	1.00235	1.16241	3.49275	0.248781	0.0851867	0.786508	-0.650143	0.179498	0.390526	0.43228	-2.00775	-0.0358175	-0.847558	-0.921153	-17.0269	-0.490129	-1.20778	-2.1593	-22.1234	0.340076	16.2956	0.782038
1	941	WOOSTER	33	0.15	0.25	1963	0	0	NTILL			11	2	SOYBEAN	2	11	4	3	0	0	0	0	2.44262	2.88513	10.048	18.6784	1.22268	-0.278922	0.0101539	-5.61321	1.29069	0.471494	1.92308	-0.371327	0.683329	-0.216418	-2.09299	-9.01622	-0.358174	-0.864383	-8.11635	-21.047	-1.4686	-0.287933	-10.5765	-23.3042	-3.4203	0.143985	-9.91677
1	942	WOOSTER	33	0.15	0.25	1964	0	250	NTILL			11	8.1	CORN	1	10	4	3	0	0	0	0	1.56372	3.43941	10.2799	4.01729	0.144676	-0.155671	0.080482	-0.541592	0.369761	0.392866	1.85182	0.305957	-0.384332	-0.678546	-3.24713	-1.84065	-2.00131	-1.94906	-11.6822	-5.10553	-3.54346	-1.33747	-12.4326	-4.60173	-0.787739	6.14546	-0.614444
1	943	WOOSTER	33	0.15	0.25	1965	0	0	NTILL			11	1.9	SOYBEAN	2	11	4	3	0	0	0	0	3.33538	2.77211	12.0138	11.4619	1.91587	0.583615	3.95196	2.1144	1.39772	0.081377	1.5783	-0.405023	0.963052	-0.0956809	-0.0312599	-1.98035	-2.07154	-2.14773	-13.7844	-16.4484	-8.00056	-4.76614	-26.7237	-26.4161	-2.79696	3.86135	-2.06183
1	944	WOOSTER	33	0.15	0.25	1966	0	250	NTILL			11	7	CORN	1	10	4	3	0	0	0	0	1.15841	1.53638	6.51359	2.27128	1.08248	0.974954	5.50488	1.83552	0.146849	-0.121451	0.266082	-0.517538	-0.712265	-0.593788	-3.69101	-2.19455	-1.47236	-0.59344	-5.77989	-2.90626	-2.86887	-0.800931	-8.5209	-3.63018	-3.18539	0.378219	-5.25043
1	945	WOOSTER	33	0.15	0.25	1967	0	0	NTILL			11	0.8	SOYBEAN	2	11	4	3	0	0	0	0	3.0167	1.76754	11.2706	8.76922	1.15895	0.0203525	1.23523	-0.924734	1.60759	0.452447	4.12438	2.04675	0.0385602	-0.619057	-3.61336	-4.98932	-2.93475	-2.05318	-15.1887	-14.7487	-1.373	0.299393	-4.10918	-4.46362	-3.14063	-0.219888	-5.63838
1	946	WOOSTER	33	0.15	0.25	1968	0	250	NTILL			11	8.5	CORN	1	10	4	3	0	0	0	0	0.689115	0.556837	3.32001	0.880387	0.312705	0.206278	1.54738	0.126758	0.667674	0.402067	2.91325	0.780735	-1.14083	-0.788255	-4.49113	-2.37143	-3.1751	-1.53803	-10.0364	-4.44337	-2.89408	-0.409831	-5.5746	-2.31419	-6.56276	-1.85564	-8.03066
1	947	WOOSTER	33	0.15	0.25	1969	0	0	NTILL			11	2.4	SOYBEAN	2	11	4	3	0	0	0	0	3.54998	1.45381	11.1772	9.11383	1.79833	0.163364	3.05194	0.800436	1.25985	-0.0711338	1.10793	-0.955916	0.904292	-0.124073	0.226704	-1.59783	-3.42648	-2.18044	-15.8071	-16.4479	-5.84966	-2.37708	-15.5913	-14.3111	-7.18934	-1.7783	-8.44024
1	948	WOOSTER	33	0.15	0.25	1970	0	250	NTILL			11	8	CORN	1	10	4	3	0	0	0	0	1.43679	0.762981	6.68141	2.44417	-0.0426601	-0.155005	-0.221644	-0.777703	0.558482	0.214337	2.54744	0.579298	-0.259591	-0.209358	-1.0103	-0.973598	-3.90743	-1.79147	-13.9749	-6.42562	-7.08709	-2.51406	-15.235	-5.95108	-3.35492	0.370173	-2.12101
1	949	WOOSTER	33	0.15	0.25	1971	0	0	NTILL		1.46	10	1.6	SOYBEAN	2	11	4	3	0	0	0	0	3.44726	1.04463	9.38314	7.325	2.39264	0.363741	4.90534	2.639	1.25801	-0.173612	0.633541	-1.64369	1.04711	-0.125796	0.580484	-1.4257	-1.77915	-1.27158	-8.68189	-10.1881	-5.3106	-2.3225	-14.6146	-14.3832	-7.75747	-2.43565	-10.2191
1	950	WOOSTER	33	0.15	0.25	1972	0	250	NTILL			11	10.4	CORN	1	10	4	3	0	0	0	0	0.678348	0.312221	3.90633	0.88389	1.1761	0.472323	5.68131	1.72396	0.426211	0.0513309	1.85668	0.126612	-0.453969	-0.297084	-1.91	-1.39389	-2.80438	-1.12775	-10.2669	-4.63699	-7.38802	-2.58044	-19.0745	-7.23502	-2.39679	0.371893	-1.35096
1	951	WOOSTER	33	0.15	0.25	1973	0	0	NTILL			11	2.3	SOYBEAN	2	11	4	3	0	0	0	0	2.32665	0.477763	5.6302	3.82052	1.92435	0.269563	3.99297	2.12397	1.49968	0.0880159	2.4413	0.58408	-2.9681	-1.77874	-13.3302	-16.1436	-0.611027	-0.20503	-1.48759	-3.05907	-4.52858	-1.68056	-9.18842	-9.45647	-12.1991	-4.19756	-12.8909
1	952	WOOSTER	33	0.15	0.25	1974	0	250	NTILL			11	8.1	CORN	1	10	4	3	0	0	0	0	2.04423	0.875706	10.3444	4.04666	0.451101	0.0617172	2.08919	0.160657	0.57474	0.1143	2.60087	0.474922	-0.943534	-0.466943	-4.20215	-2.52268	-3.42434	-1.23628	-12.0604	-5.62758	-3.99278	-1.0656	-8.53669	-3.58296	-4.06173	-0.624471	-4.26254
1	953	WOOSTER	33	0.15	0.25	1975	0	0	NTILL			11	2.1	SOYBEAN	2	11	4	3	0	0	0	0	3.27574	0.947554	9.93612	8.57129	1.41944	0.00784393	1.90961	-0.207845	1.30421	0.026358	1.88205	-0.0078848	0.66892	-0.173546	-0.179458	-1.96427	-1.02304	-0.756587	-5.5524	-7.12124	-10.4162	-4.25716	-28.1717	-26.7581	-7.58364	-1.8958	-6.78032
1	954	WOOSTER	33	0.15	0.25	1976	0	250	NTILL			11	9.2	CORN	1	10	4	3	0	0	0	0	2.53407	1.1296	11.4619	4.87318	0.809273	0.215879	3.50713	0.979568	-0.517237	-0.316676	-2.08218	-1.66654	-1.52006	-0.575129	-4.96004	-2.85952	-2.08096	-0.59381	-4.94513	-2.60336	-3.89483	-1.06399	-7.08105	-3.06741	-6.51186	-1.55248	-6.53812
1	955	WOOSTER	33	0.15	0.25	1977	0	0	NTILL			11	2.3	SOYBEAN	2	11	4	3	0	0	0	0	2.20272	0.337916	5.30268	3.78229	0.872973	-0.244053	-0.56882	-3.15019	1.62853	0.206242	3.61742	2.10945	-1.50271	-1.10654	-9.46311	-12.6951	-2.95761	-1.36093	-10.8343	-13.0636	-3.15147	-1.00545	-6.48899	-7.39099	-6.70784	-2.04096	-7.60928
1	956	WOOSTER	33	0.15	0.25	1978	0	250	NTILL			11	9.4	CORN	1	10	4	3	0	0	0	0	2.00745	0.800499	10.421	4.35908	0.135807	-0.0858536	0.364375	-0.647455	0.289099	0.0135827	1.35059	-0.0689048	0.294357	0.0364275	1.44663	0.0490219	-2.52689	-0.999527	-10.8247	-5.47481	-5.02743	-1.63095	-14.4773	-6.30003	-4.72444	-0.935338	-6.11868
1	957	WOOSTER	33	0.15	0.25	1979	0	0	NTILL			11	2.9	SOYBEAN	2	11	4	3	0	0	0	0	3.25457	0.945652	11.0616	8.56012	1.45473	0.040855	2.4036	0.0643315	1.25068	0.0143386	1.92466	-0.171833	-0.600618	-0.691683	-5.46483	-6.81772	-1.19714	-0.700998	-5.54984	-6.33186	-4.88504	-1.94475	-13.3696	-11.7107	-7.82098	-2.49288	-10.1903
1	958	WOOSTER	33	0.15	0.25	1980	0	250	NTILL		1.12	11	10.3	CORN	1	10	4	3	0	0	0	0	1.55462	0.605527	7.94261	3.10449	0.788884	0.198326	3.69078	1.02694	0.463537	0.0468974	1.91467	0.219534	-0.377593	-0.25713	-2.02202	-1.59211	-2.72305	-1.03011	-11.1613	-5.61891	-6.56672	-2.13608	-17.8601	-7.55907	-2.4229	0.0330236	-1.87215
1	959	WOOSTER	33	0.15	0.25	1981	0	0	NTILL			11	2.6	SOYBEAN	2	11	4	3	0	0	0	0	3.18251	0.642173	8.72027	7.19296	2.17494	0.16249	3.9715	1.8245	1.16509	-0.207946	-0.187215	-2.68786	0.805164	-0.221541	-0.726616	-2.96739	-4.55102	-2.20051	-20.2235	-23.0705	-3.45659	-1.10879	-8.19638	-9.12737	-10.7763	-3.42742	-13.8955
1	960	WOOSTER	33	0.15	0.25	1982	0	250	NTILL			11	8.1	CORN	1	10	4	3	0	0	0	0	1.67235	0.63494	8.06273	3.23147	0.112598	-0.0664084	0.563748	-0.502343	0.624797	0.15315	2.878	0.720444	-0.617562	-0.311757	-2.49914	-1.80068	-1.65173	-0.571949	-5.54399	-3.06456	-10.6539	-3.55069	-27.431	-11.531	-1.59032	0.543762	0.109896
1	961	WOOSTER	33	0.15	0.25	1983	0	0	NTILL			11	2.4	SOYBEAN	2	11	4	3	0	0	0	0	2.49724	0.613696	7.01704	5.22993	2.57185	0.566143	6.75854	5.04892	0.964561	-0.117321	0.416274	-1.27833	-0.442034	-0.548323	-3.81597	-5.21811	-1.31319	-0.670534	-4.80096	-5.72483	-4.937	-1.74403	-11.2585	-10.569	-7.214	-1.98521	-8.13001
1	962	WOOSTER	33	0.15	0.25	1984	0	250	NTILL			11	12.8	CORN	1	10	4	3	0	0	0	0	2.21267	0.825392	9.48118	3.55892	0.380249	0.0202167	1.5059	0.073733	-0.459691	-0.249188	-1.66657	-1.2373	0.638762	0.195484	2.93626	0.771926	-3.42121	-1.17209	-11.3918	-4.98569	-3.85342	-0.985947	-7.87948	-3.15471	-4.13954	-0.644287	-4.48807
1	963	WOOSTER	33	0.15	0.25	1985	0	0	NTILL			11	2.7	SOYBEAN	2	11	4	3	0	0	0	0	2.23487	0.294854	4.6794	2.17487	2.97956	0.608308	7.43105	5.34229	1.49046	-0.0589258	1.59422	-0.624505	-0.704954	-0.826731	-5.70618	-7.77085	-4.31977	-1.91962	-14.0186	-14.8535	-5.42433	-1.73836	-9.40745	-8.97984	-4.24825	-0.712632	-2.21701
1	964	WOOSTER	33	0.15	0.25	1986	0	250	NTILL			11	6.2	CORN	1	10	4	3	0	0	0	0	2.79824	1.11907	13.0427	5.45401	0.290933	-0.0326535	1.12365	-0.236204	0.173023	-0.0480045	0.732414	-0.337316	-1.20531	-0.491569	-4.67232	-2.72403	-4.46041	-1.45346	-13.9547	-6.41846	-5.93663	-1.53316	-10.468	-4.15308	-3.32958	-0.0860562	-1.69574
1	965	WOOSTER	33	0.15	0.25	1987	0	0	NTILL			11	2.1	SOYBEAN	2	11	4	3	0	0	0	0	3.46145	0.720142	8.77156	6.99547	2.40424	0.201082	4.28885	1.86923	1.30034	-0.212393	0.26987	-2.48989	-0.39329	-0.745426	-4.96537	-7.9095	-3.52165	-1.69888	-12.3479	-14.7538	-8.32185	-3.00263	-16.2935	-16.122	-8.7506	-2.20075	-5.97832
1	966	WOOSTER	33	0.15	0.25	1988	0	250	NTILL			11	8.5	CORN	1	10	4	3	0	0	0	0	2.43581	1.07479	11.2082	4.52336	0.873449	0.253482	3.8879	1.10216	0.215819	-0.0329501	0.93305	-0.211647	-0.772685	-0.354332	-2.71132	-1.78054	-3.65559	-1.24635	-11.2652	-5.25513	-5.96809	-1.67598	-11.5329	-4.63443	4.72105	2.89722	9.11923
1	967	WOOSTER	33	0.15	0.25	1989	0	0	NTILL			11	2.1	SOYBEAN	2	11	4	3	0	0	0	0	4.39927	1.18997	13.8265	13.5406	1.33482	-0.281697	-0.461135	-4.02765	2.70622	0.450602	6.54716	4.81399	-0.678891	-0.945512	-7.52254	-11.3716	-1.25663	-0.817853	-6.38925	-9.26252	-6.14885	-2.39756	-16.8877	-18.6793	-11.1613	-3.45456	-14.6151
1	968	WOOSTER	33	0.15	0.25	1990	0	250	NTILL			11	7.1	CORN	1	10	4	3	0	0	0	0	1.55752	0.650086	7.29306	2.6478	-0.307768	-0.178132	-0.547315	-1.00882	0.168268	0.0665563	1.53942	0.042898	-2.05914	-0.722218	-5.82761	-3.1103	-2.89693	-0.78125	-5.99599	-2.91418	-5.16192	-1.32828	-8.03329	-3.26118	-6.89361	-1.38383	-5.73215
1	969	WOOSTER	33	0.15	0.25	1991	0	0	NTILL			11	1.6	SOYBEAN	2	11	4	3	0	0	0	0	3.95313	1.23889	10.9335	9.21409	2.74337	0.520886	6.09433	3.94901	0.865987	-0.299705	-0.280432	-2.70886	-1.04129	-0.900652	-5.14237	-7.31717	-5.05628	-2.16775	-12.6858	-13.5942	-11.2985	-3.9132	-15.0313	-12.9424	-2.14413	0.692912	1.19816
1	970	WOOSTER	33	0.15	0.25	1992	0	250	NTILL			11	6	CORN	1	10	4	3	0	0	0	0	0.967699	0.349453	5.08133	1.53434	0.643217	0.165713	3.17358	0.696261	-0.13587	-0.14096	-0.342379	-0.843948	-0.444643	-0.186054	-1.14556	-1.10664	-3.71699	-1.27627	-12.041	-5.53224	-5.44113	-1.50384	-11.1377	-4.48469	-3.6889	-0.291328	-2.9232
1	971	WOOSTER	34	0.15	0.25	1	0	250	NTILL	1.4
1	972	WOOSTER	34	0.15	0.25	1962	0	0	NTILL			11	2.2	SOYBEAN	2	11	4	3	0	0	0	0	80.9439	66.2268	188.869	154.529	0.325306	1.00235	1.16241	3.49275	0.248781	0.0851867	0.786508	-0.650143	0.179498	0.390526	0.43228	-2.00775	-0.0358175	-0.847558	-0.921153	-17.0269	-0.437129	-1.19478	-1.9913	-22.6574	0.132846	13.4614	0.416246
1	973	WOOSTER	34	0.15	0.25	1963	0	250	NTILL			11	6.7	CORN	1	10	4	3	0	0	0	0	0.729781	2.55818	8.10491	19.1954	0.342589	-0.197434	-0.300071	-5.42841	0.368351	0.427297	1.26214	-0.354682	0.168762	-0.163507	-2.30058	-9.81979	-0.206417	-0.739294	-8.0821	-24.001	-0.539295	0.0803306	-9.82463	-24.8169	-0.762074	2.44903	-5.89967
1	974	WOOSTER	34	0.15	0.25	1964	0	0	NTILL			11	2.1	SOYBEAN	2	11	4	3	0	0	0	0	1.74798	3.19034	8.40648	5.79066	0.603271	-0.131491	0.0236719	-0.759514	0.724623	0.35735	1.44801	0.430909	0.0813767	-0.597088	-2.70683	-2.63758	-1.32981	-1.75871	-9.86773	-7.48874	-2.67034	-0.938844	-9.9429	-6.38638	-1.65137	4.33414	-1.90146
1	975	WOOSTER	34	0.15	0.25	1965	0	250	NTILL			11	4.5	CORN	1	10	4	3	0	0	0	0	1.08146	2.19239	7.9392	3.23842	0.451782	0.419953	2.36894	0.532308	0.275107	0.0739375	0.930419	-0.108586	0.136926	-0.018594	-0.0282916	-0.500789	-1.29285	-1.55896	-10.387	-5.04952	-3.7831	-2.82879	-17.1607	-6.79935	0.109535	6.03421	0.922482
1	976	WOOSTER	34	0.15	0.25	1966	0	0	NTILL			11	1.5	SOYBEAN	2	11	4	3	0	0	0	0	2.56624	1.46895	7.27967	5.52444	2.41805	0.978715	6.40863	4.68908	1.26865	-0.12968	0.622254	-1.34189	0.216887	-0.594418	-3.57338	-5.42174	-0.728227	-0.60677	-5.78083	-7.11637	-2.37379	-0.792059	-8.53991	-8.80186	-4.97977	-1.07182	-8.75809
1	977	WOOSTER	34	0.15	0.25	1967	0	250	NTILL			11	4.9	CORN	1	10	4	3	0	0	0	0	1.37967	1.39422	6.99132	2.53488	0.102349	0.0294821	0.564481	-0.261968	0.487576	0.336324	2.33972	0.552801	-0.569082	-0.433674	-2.42723	-1.40969	-3.06111	-1.64396	-10.9049	-4.65104	-1.72862	0.465156	-2.92445	-1.30514	-1.54434	1.11275	-1.31693
1	978	WOOSTER	34	0.15	0.25	1968	0	0	NTILL			11	2.1	SOYBEAN	2	11	4	3	0	0	0	0	1.75075	0.56202	4.34116	2.2185	1.26152	0.204624	2.27866	0.33879	1.55058	0.415792	3.81863	1.99077	-0.455625	-0.831809	-4.77687	-5.90971	-2.59876	-1.57381	-10.8044	-10.7044	-2.55656	-0.555376	-6.14041	-5.83842	-8.56802	-3.24678	-11.7874
1	979	WOOSTER	34	0.15	0.25	1969	0	250	NTILL			11	6.9	CORN	1	10	4	3	0	0	0	0	1.56656	1.05705	7.99794	2.97393	0.455335	0.116185	1.96099	0.244042	0.186764	-0.0396786	0.629498	-0.294693	0.0132169	-0.0749947	-0.0372377	-0.521562	-3.11348	-1.65795	-13.1796	-5.92826	-4.71583	-1.68923	-12.1993	-4.76948	-4.47402	-0.610283	-4.92661
1	980	WOOSTER	34	0.15	0.25	1970	0	0	NTILL			11	1.6	SOYBEAN	2	11	4	3	0	0	0	0	2.13365	0.669481	4.8062	2.88049	0.670159	-0.143103	0.0918872	-0.913071	1.16381	0.184542	1.95204	0.680266	0.317049	-0.193496	-0.506487	-1.14505	-3.42941	-1.67622	-9.73369	-7.74218	-6.76742	-2.36258	-10.3606	-6.95882	-5.5068	-0.809974	-2.50032
1	981	WOOSTER	34	0.15	0.25	1971	0	250	NTILL		1.46	10	11.5	CORN	1	10	4	3	0	0	0	0	1.18035	0.549283	6.44001	2.28512	0.627807	0.175377	3.00975	0.756632	0.106701	-0.0757633	0.158396	-0.467435	0.0389579	-0.0531634	0.0845564	-0.435792	-1.69908	-0.702581	-7.6246	-3.57706	-3.85893	-1.27272	-11.9772	-4.78375	-2.76022	-0.163194	-3.58935
1	982	WOOSTER	34	0.15	0.25	1972	0	0	NTILL			11	2.2	SOYBEAN	2	11	4	3	0	0	0	0	1.88107	0.299581	4.78966	2.38878	2.21221	0.474864	6.79991	4.67088	1.39995	0.0491921	2.39876	0.346132	0.479768	-0.314011	-1.95047	-3.7659	-1.73898	-1.15866	-11.267	-12.2389	-6.0655	-2.66658	-21.3691	-19.3491	-3.71041	-0.751891	-4.64035
1	983	WOOSTER	34	0.15	0.25	1973	0	250	NTILL			11	9.7	CORN	1	10	4	3	0	0	0	0	0.818979	0.296298	4.41275	1.36733	0.611745	0.163442	3.02597	0.741249	0.399678	0.0546206	1.77908	0.204386	-2.58363	-1.13111	-12.3071	-6.21437	-0.873089	-0.10442	-1.68597	-1.19308	-3.51885	-1.07761	-8.37733	-3.51444	-6.38103	-1.74599	-7.99522
1	984	WOOSTER	34	0.15	0.25	1974	0	0	NTILL			11	2.5	SOYBEAN	2	11	4	3	0	0	0	0	3.74438	1.05315	10.8689	8.37867	1.80353	0.072979	2.76864	0.369698	1.82268	0.140253	3.21988	1.02478	-0.093322	-0.597872	-3.73618	-5.30101	-2.95215	-1.50837	-11.2191	-11.3407	-3.79479	-1.34399	-8.05444	-7.45692	-6.67132	-1.92795	-6.85109
1	985	WOOSTER	34	0.15	0.25	1975	0	250	NTILL			11	8.4	CORN	1	10	4	3	0	0	0	0	1.69912	0.68742	8.15556	3.27215	0.272721	0.00709578	1.29206	-0.0836827	0.268985	0.0220443	1.31072	-0.00257617	-0.153197	-0.118173	-0.385949	-0.736691	-1.50409	-0.554743	-5.1877	-2.82775	-9.23941	-3.16097	-24.6584	-10.3488	-3.89804	-0.260381	-2.93852
1	986	WOOSTER	34	0.15	0.25	1976	0	0	NTILL			11	2.3	SOYBEAN	2	11	4	3	0	0	0	0	4.42065	1.51255	12.995	12.0932	2.29057	0.31625	4.60403	2.65235	0.428589	-0.46681	-1.91311	-4.35712	-0.876471	-0.80093	-4.84327	-7.01794	-1.58326	-0.798863	-4.64743	-6.16569	-4.04325	-1.48337	-7.46313	-7.83622	-10.6998	-3.55348	-10.4623
1	987	WOOSTER	34	0.15	0.25	1977	0	250	NTILL			11	10.6	CORN	1	10	4	3	0	0	0	0	0.869471	0.248787	4.0021	1.29777	-0.145151	-0.17735	-0.70443	-1.08938	0.576478	0.155134	2.71235	0.736128	-2.0692	-0.846988	-8.26659	-4.61682	-3.42257	-1.08773	-9.74295	-4.8946	-3.34151	-0.732818	-5.43099	-2.53216	-2.87775	-0.0761303	-2.15524
1	988	WOOSTER	34	0.15	0.25	1978	0	0	NTILL			11	2.5	SOYBEAN	2	11	4	3	0	0	0	0	4.05663	1.18803	12.27	11.55	1.38405	-0.139035	0.843264	-1.72394	1.46621	0.00945801	1.91826	-0.192495	1.36068	0.0426184	1.98691	0.11746	-2.51228	-1.45796	-11.313	-13.7018	-6.0408	-2.3748	-15.5187	-16.1627	-9.10736	-2.77473	-10.546
1	989	WOOSTER	34	0.15	0.25	1979	0	250	NTILL			11	6.6	CORN	1	10	4	3	0	0	0	0	1.8369	0.788793	8.8949	3.42734	0.281913	0.0301162	1.58703	0.00776632	0.207577	0.0130105	1.27005	-0.0659051	-1.45101	-0.577592	-4.93959	-2.7557	-2.01796	-0.601637	-5.09709	-2.61027	-5.51948	-1.68268	-11.6017	-4.71784	-5.65879	-1.13019	-5.6154
1	990	WOOSTER	34	0.15	0.25	1980	0	0	NTILL		1.12	11	2.2	SOYBEAN	2	11	4	3	0	0	0	0	3.11161	0.835235	8.69261	7.06613	2.08918	0.288934	4.4004	2.45644	1.55982	0.0682989	2.44884	0.539291	0.306408	-0.390594	-1.85786	-3.76875	-2.75891	-1.44139	-10.8416	-12.3515	-7.93659	-3.00444	-18.1191	-17.2275	-6.15135	-1.41233	-4.92558
1	991	WOOSTER	34	0.15	0.25	1981	0	250	NTILL			11	12.9	CORN	1	10	4	3	0	0	0	0	1.31997	0.444504	6.75067	2.5412	0.644201	0.105744	2.8493	0.606339	0.0121929	-0.133361	-0.335297	-0.911525	-0.178684	-0.144068	-0.809516	-1.04557	-4.47769	-1.61374	-17.9805	-8.82381	-3.4552	-0.788779	-7.26982	-3.35264	-7.6495	-1.97229	-9.45588
1	992	WOOSTER	34	0.15	0.25	1982	0	0	NTILL			11	1.9	SOYBEAN	2	11	4	3	0	0	0	0	2.84925	0.681763	7.53723	5.38361	1.05783	-0.083589	0.796916	-0.836623	1.53336	0.162372	2.86689	1.21457	0.0542883	-0.359023	-2.05461	-3.02403	-1.16777	-0.654426	-4.72054	-5.02568	-11.371	-3.99791	-24.6796	-19.2898	-2.8221	-0.00499981	-0.448391
1	993	WOOSTER	34	0.15	0.25	1983	0	250	NTILL			11	9.1	CORN	1	10	4	3	0	0	0	0	0.961753	0.401107	5.00502	1.62848	1.06345	0.352232	4.72266	1.52703	0.00795194	-0.0673608	0.269967	-0.384266	-0.950664	-0.344543	-2.90218	-1.65803	-1.54454	-0.426286	-3.71273	-1.84781	-4.31999	-1.18453	-8.81709	-3.44403	-4.38932	-0.850317	-4.30929
1	994	WOOSTER	34	0.15	0.25	1984	0	0	NTILL			11	2.2	SOYBEAN	2	11	4	3	0	0	0	0	3.11179	0.784922	7.58653	4.6455	1.16735	0.0175093	1.4454	0.0973005	0.214998	-0.247108	-1.03618	-1.61437	1.2798	0.181352	2.50507	1.00658	-3.03763	-1.16032	-8.66689	-6.48412	-3.65948	-1.01492	-5.92686	-4.09494	-6.13247	-1.42894	-5.08814
1	995	WOOSTER	34	0.15	0.25	1985	0	250	NTILL			11	9.9	CORN	1	10	4	3	0	0	0	0	0.506252	0.135608	2.96471	0.720851	1.00891	0.262928	4.90048	1.66371	0.216892	-0.0237363	0.761219	-0.18237	-1.07697	-0.379888	-4.79471	-2.57684	-3.66234	-1.00159	-12.2413	-5.38502	-4.08937	-0.844866	-7.12627	-2.74192	-2.4778	-0.164604	-1.23744
1	996	WOOSTER	34	0.15	0.25	1986	0	0	NTILL			11	1.9	SOYBEAN	2	11	4	3	0	0	0	0	3.08106	0.788743	7.43496	5.23693	0.903477	-0.0277227	0.814147	-0.216482	0.732703	-0.0395902	0.581503	-0.311364	-0.578611	-0.386267	-2.53885	-2.65367	-3.80093	-1.19655	-8.14032	-6.41443	-5.19029	-1.26006	-5.50281	-3.74216	-5.22879	-0.932854	-1.6829
1	997	WOOSTER	34	0.15	0.25	1987	0	250	NTILL			11	3.4	CORN	1	10	4	3	0	0	0	0	0.924344	0.228909	5.50609	1.88624	0.481179	0.05669	2.35479	0.45312	0.0563644	-0.0645822	-0.183943	-0.650324	-0.779185	-0.265918	-4.28174	-2.36904	-2.4921	-0.648733	-10.1723	-4.53926	-4.78555	-1.08496	-11.1923	-4.10175	-2.16501	0.0708507	-1.01976
1	998	WOOSTER	34	0.15	0.25	1988	0	0	NTILL			11	3.1	SOYBEAN	2	11	4	3	0	0	0	0	4.53288	1.31072	15.8536	16.2254	2.78853	0.341689	6.2447	4.36388	1.83495	-0.0519132	1.77054	-0.834633	0.535305	-0.483471	-3.40616	-6.61647	-2.68059	-1.57459	-14.5132	-18.3509	-5.49932	-2.17844	-15.6377	-17.1362	1.51383	1.31412	6.09827
1	999	WOOSTER	34	0.15	0.25	1989	0	250	NTILL			11	12.3	CORN	1	10	4	3	0	0	0	0	1.75431	0.709516	8.78225	3.42487	-0.196493	-0.163219	-0.630665	-0.977749	0.795028	0.254131	3.84538	1.15698	-1.38014	-0.576807	-5.41346	-2.92736	-1.80844	-0.548941	-5.00733	-2.54437	-5.26519	-1.59941	-12.0177	-4.86441	-5.85482	-1.23972	-6.20824
1	1000	WOOSTER	34	0.15	0.25	1990	0	0	NTILL			11	2.4	SOYBEAN	2	11	4	3	0	0	0	0	3.34898	0.76861	9.64145	7.08956	1.15597	-0.242496	0.0175928	-2.80201	1.54667	0.0685916	2.60604	0.158507	-0.940068	-0.879043	-6.24372	-8.05499	-1.83716	-0.932583	-6.28887	-7.33196	-4.39703	-1.61776	-9.16122	-8.6421	-9.50838	-3.02748	-10.1177
1	1001	WOOSTER	34	0.15	0.25	1991	0	250	NTILL			11	13.2	CORN	1	10	4	3	0	0	0	0	1.90839	0.830366	9.48964	3.59966	1.05046	0.336948	4.88667	1.49996	-0.204827	-0.181741	-0.741321	-0.992175	-1.5703	-0.594646	-5.39116	-2.89542	-4.64007	-1.49244	-12.6201	-5.46734	-8.83274	-2.52896	-13.0309	-4.53674	1.47445	1.87512	2.65789
1	1002	WOOSTER	34	0.15	0.25	1992	0	0	NTILL			11	2.2	SOYBEAN	2	11	4	3	0	0	0	0	2.76033	0.480681	7.01428	4.82211	2.21963	0.233462	4.59806	2.24941	1.09734	-0.21252	-0.0427618	-2.7091	0.623348	-0.269217	-0.962967	-3.35481	-3.22701	-1.71393	-13.9599	-16.2267	-5.27479	-2.00493	-13.0899	-13.4863	-6.82087	-1.93753	-7.68986
1	1003	CHARLES	35	0.2	0.15	1	0	250	CTILL	27140
1	1004	CHARLES	35	0.2	0.15	1963	0	250	CTILL			11	8.2	CORN	1	10	4	1	0	0	0	0	0	0	0	0	0	-0.03	-0.02	-0.19	0	-0.07	-0.03	-0.43	-0.03	-1.21	-0.54	-13.92	-1.32	-15.73	-2.38	-28.01	-0.04	-6.48	-0.06	-21.09	0	-0.46	0
1	1005	CHARLES	35	0.2	0.15	1964	0	250	CTILL			11	3.2	CORN	1	10	4	1	0	0	0	0	1.76	-0.03	1.65	-0.68	1.31	-0.15	-1.01	-3.12	0	-0.04	0	-0.84	-0.1	-0.63	-10.71	-12.15	-93.18	71.64	-100.11	52.02	-3.34	-58.56	-3.49	-83.25	-0.23	-11.87	-0.61
1	1006	CHARLES	35	0.2	0.15	1965	0	250	CTILL			11	6.3	CORN	1	10	4	1	0	0	0	0	1.06	-0.33	-1.54	-3.13	1.1	-0.07	0.09	-0.66	0.91	-0.12	-0.57	-1.13	0.52	-0.51	-3.18	-4.53	-73.37	35.65	-81.36	48.41	-2.66	-55.07	-3.06	-79.18	-0.07	-5.54	-0.23
1	1007	CHARLES	35	0.2	0.15	1966	0	250	CTILL			11	5.3	CORN	1	10	4	1	0	0	0	0	1.16	-0.69	-2.92	-5.87	1.68	-0.04	1.39	-0.3	1.29	-0.17	-0.11	-1.38	-0.31	-1.39	-8.55	-10.62	-98.62	66.55	-72.51	61.61	-3.65	-74.24	-3.15	-78	-0.14	-8.27	-0.28
1	1008	CHARLES	35	0.2	0.15	1967	0	250	CTILL			11	5.2	CORN	1	10	4	1	0	0	0	0	1.45	-0.23	-0.13	-1.91	1.12	-0.46	-1.41	-3.7	1.25	-0.06	0.51	-0.49	-0.11	-1.29	-7.8	-9.57	-88.93	46.96	-74.71	43.11	-3.22	-61.86	-2.8	-67.24	-0.11	-7.68	-0.25
1	1009	CHARLES	35	0.2	0.15	1968	0	250	CTILL			11	6.3	CORN	1	10	4	1	0	0	0	0	1.11	-0.56	-2.38	-4.88	1.42	-0.04	1.23	-0.34	1.24	-0.09	0.83	-0.71	-0.36	-1.64	-10.28	-13	-84.62	42.57	-76.14	45.76	-3.09	-59.76	-2.96	-74.72	-0.17	-9.8	-0.34
1	1010	CHARLES	35	0.2	0.15	1969	0	250	CTILL			11	8.9	CORN	1	10	4	1	0	0	0	0	1.72	-0.2	-0.04	-1.97	1.7	-0.05	1	-0.53	1.25	-0.29	-0.97	-2.87	0.73	-0.63	-3.47	-5.97	-105.2	65.09	-92.16	58.09	-3.9	-78.53	-3.74	-106.86	-0.24	-11.23	-0.39
1	1011	CHARLES	35	0.2	0.15	1970	0	250	CTILL			11	7.6	CORN	1	10	4	1	0	0	0	0	1.87	-0.07	0.73	-0.79	1.82	-0.03	1.69	-0.3	1.39	-0.22	-0.32	-2.43	0.52	-0.8	-5.49	-8.33	-107.86	62.85	-101.03	53.48	-4	-82.36	-3.98	-123.06	-0.23	-10.72	-0.34
1	1012	CHARLES	35	0.2	0.15	1971	0	250	CTILL		26883	11	10.1	CORN	1	10	4	1	0	0	0	0	1.49	-0.58	-1.92	-5.07	1.81	-0.05	1.45	-0.42	1.38	-0.17	-0.3	-1.38	0.63	-0.78	-4.11	-6.28	-108.69	68.53	-88.76	71.18	-4.02	-80.65	-3.82	-98.66	-0.29	-14.26	-0.54
1	1013	CHARLES	35	0.2	0.15	1972	0	250	CTILL			11	10.9	CORN	1	10	4	1	0	0	0	0	0.9	-0.93	-3.74	-6.5	1.54	-0.2	0.64	-1.34	1.38	-0.15	0.51	-0.98	0.24	-0.98	-4.48	-6.06	-99.69	62.98	-64.57	54.35	-3.74	-77.79	-2.95	-81.8	-0.19	-9.12	-0.25
1	1014	CHARLES	35	0.2	0.15	1973	0	250	CTILL			11	9	CORN	1	10	4	1	0	0	0	0	1.42	-0.32	-1.59	-3.1	1.39	-0.25	-0.47	-2.33	1.15	-0.36	-1.12	-3.28	-1.92	-3.04	-20.78	-24.66	-96.03	57.66	-73.31	57.28	-3.56	-72.56	-3.18	-84.93	-0.24	-11.97	-0.4
1	1015	CHARLES	35	0.2	0.15	1974	0	250	CTILL			11	7.1	CORN	1	10	4	1	0	0	0	0	1.76	-0.22	-0.11	-1.81	1.71	-0.09	0.59	-0.69	1.55	-0.08	0.58	-0.59	0.05	-1.16	-6.28	-8.69	-110.69	72.88	-73.5	56.86	-4.1	-81.31	-3.18	-83.28	-0.24	-11.86	-0.36
1	1016	CHARLES	35	0.2	0.15	1975	0	250	CTILL			11	9.2	CORN	1	10	4	1	0	0	0	0	1.52	-0.11	-0.15	-1.02	1.34	-0.11	-0.26	-0.96	1.13	-0.12	-0.74	-1.06	0.75	-0.48	-2.39	-4.25	-93.9	62.1	-82.23	76.29	-3.52	-81.78	-3.8	-111.24	-0.22	-11.41	-0.47
1	1017	CHARLES	35	0.2	0.15	1976	0	250	CTILL			11	10	CORN	1	10	4	1	0	0	0	0	1.51	-0.3	-0.73	-2.78	1.73	-0.03	1.63	-0.29	0.97	-0.56	-2.1	-4.89	-1.27	-2.28	-13.49	-17.89	-98.53	59.83	-66.24	49.85	-3.63	-71.34	-2.81	-72.46	-0.25	-12.31	-0.4
1	1018	CHARLES	35	0.2	0.15	1977	0	250	CTILL			11	8	CORN	1	10	4	1	0	0	0	0	1.65	-0.06	1.33	-0.72	1.19	-0.2	-1.26	-2.3	1.3	-0.11	0.75	-1.21	-0.35	-1.52	-11.11	-16.3	-89.64	47.79	-86.18	44.49	-3.29	-66.72	-3.29	-97.15	-0.08	-4.93	-0.17
1	1019	CHARLES	35	0.2	0.15	1978	0	250	CTILL			11	9.3	CORN	1	10	4	1	0	0	0	0	1.44	-0.14	0.78	-1.33	1.11	-0.25	-0.73	-2.34	0.96	-0.25	-0.91	-2.27	0.86	-0.31	-0.82	-2.73	-81.68	44.59	-78.76	56.85	-3	-61.8	-3.22	-85.79	-0.19	-10.47	-0.45
1	1020	CHARLES	35	0.2	0.15	1979	0	250	CTILL			11	7.2	CORN	1	10	4	1	0	0	0	0	1.7	-0.26	-0.25	-2.76	1.43	-0.11	-0.89	-1.2	1.23	-0.11	-1.1	-1.18	-0.63	-1.65	-11.76	-16	-104.1	70.15	-81.56	65.45	-3.89	-80.06	-3.61	-104	-0.24	-11.07	-0.37
1	1021	CHARLES	35	0.2	0.15	1980	0	250	CTILL			11	9.3	CORN	1	10	4	1	0	0	0	0	1.44	-0.55	-1.76	-5.15	1.66	-0.07	0.73	-0.64	1.57	-0.04	1.16	-0.38	0.7	-0.62	-3.21	-5.51	-105.79	68.82	-83.09	63.82	-3.98	-82.9	-3.71	-109.93	-0.24	-10.97	-0.34
1	1022	CHARLES	35	0.2	0.15	1981	0	250	CTILL			11	7.6	CORN	1	10	4	1	0	0	0	0	1.95	-0.33	-0.25	-3.49	2.06	-0.06	1.73	-0.63	1.35	-0.4	-1.6	-4.15	0.5	-0.9	-5.68	-8.81	-121.16	76.94	-98.22	51.89	-4.42	-83.45	-3.67	-97.36	-0.31	-14.53	-0.47
1	1023	CHARLES	35	0.2	0.15	1982	0	250	CTILL			11	1.9	CORN	1	10	4	1	0	0	0	0	1.73	-0.2	0.28	-1.77	1.8	-0.05	1.94	-0.38	1.43	-0.22	0.42	-1.85	0.32	-1.1	-5.94	-9.01	-103.37	73.46	-86.79	91.69	-3.7	-63.71	-3.3	-27.15	-0.08	-20.72	-0.4
1	1024	CHARLES	35	0.2	0.15	1983	0	250	CTILL			11	4	CORN	1	10	4	1	0	0	0	0	0.56	-1.04	-5.08	-10.57	0.92	-0.18	0.11	-1.75	0.61	-0.58	-2.07	-5.46	-0.21	-1.81	-9.05	-15.54	-60.81	21.03	-65.69	48.45	-2.24	-53.29	-2.82	-83.41	-0.13	-8.85	-0.37
1	1025	CHARLES	35	0.2	0.15	1984	0	250	CTILL			11	9	CORN	1	10	4	1	0	0	0	0	2.08	-0.03	2.32	-0.34	1.85	-0.05	1.94	-0.51	0.84	-0.73	-4.69	-7.59	1.1	-0.36	-1.41	-3.51	-108.34	74.53	-101.28	79.2	-4	-79.3	-4.32	-109.36	-0.19	-11.02	-0.47
1	1026	CHARLES	35	0.2	0.15	1985	0	250	CTILL			11	7	CORN	1	10	4	1	0	0	0	0	1.22	-0.86	-3.79	-7.41	1.93	-0.03	2.25	-0.27	1.64	-0.05	1.4	-0.38	-0.26	-1.59	-9.8	-12.34	-108.74	58.36	-85.49	47.76	-4	-79.66	-3.37	-92.95	-0.14	-7.7	-0.22
1	1027	CHARLES	35	0.2	0.15	1986	0	250	CTILL			11	8.8	CORN	1	10	4	1	0	0	0	0	1.87	-0.04	2.09	-0.37	1.56	-0.08	0.84	-0.71	1.25	-0.22	-0.48	-2.01	0.1	-1.38	-8.15	-11.62	-98.39	50.26	-89.61	51.29	-3.62	-74.57	-3.61	-99.61	-0.21	-11.04	-0.38
1	1028	CHARLES	35	0.2	0.15	1987	0	250	CTILL			11	7.7	CORN	1	10	4	1	0	0	0	0	2.1	-0.15	-0.15	-1.57	2.04	-0.09	0.8	-1	1.42	-0.5	-1.83	-5.21	-0.39	-1.69	-11.34	-16.29	-128.79	87.31	-96.5	71.22	-4.86	-102.39	-4.35	-130.6	-0.29	-13.05	-0.37
1	1029	CHARLES	35	0.2	0.15	1988	0	250	CTILL			11	7.3	CORN	1	10	4	1	0	0	0	0	1.51	-0.56	-2.25	-5.59	1.72	-0.06	1.49	-0.59	1.47	-0.08	0.61	-0.8	0.38	-1.32	-7.99	-12.37	-104.96	54.97	-112.7	79.38	-3.84	-81.94	-4.62	-120.54	-0.04	-4.27	-0.14
1	1030	CHARLES	35	0.2	0.15	1989	0	250	CTILL			11	9	CORN	1	10	4	1	0	0	0	0	1.61	-0.33	-0.23	-3.31	1.02	-0.81	-3.92	-7.77	1.35	-0.13	0.33	-1.2	-0.02	-1.53	-9.63	-13.43	-98.2	54.12	-94.93	70.5	-3.62	-78.16	-3.99	-106.11	-0.23	-13.35	-0.54
1	1031	CHARLES	35	0.2	0.15	1990	0	250	CTILL			11	7.6	CORN	1	10	4	1	0	0	0	0	1.93	-0.16	-1.18	-1.97	1.22	-0.71	-4.77	-8.4	0.9	-0.72	-5.38	-8.09	-0.75	-1.95	-14.44	-19.93	-122.92	80.79	-99.71	69.6	-4.52	-89.48	-4.12	-106.93	-0.28	-15.13	-0.54
1	1032	CHARLES	35	0.2	0.15	1991	0	250	CTILL			11	3.3	CORN	1	10	4	1	0	0	0	0	1.62	-0.39	-2.1	-3.3	1.94	-0.08	0.98	-0.67	1.28	-0.55	-1.73	-4.45	-0.23	-1.6	-8.86	-12.18	-120.64	71.91	-84.1	50.41	-4.52	-94.82	-3.56	-105.59	-0.15	-7.24	-0.17
1	1033	CHARLES	35	0.2	0.15	1992	0	250	CTILL		29470.1	11	11.2	CORN	1	10	4	1	0	0	0	0	1.35	-0.55	-2.33	-5.88	1.43	-0.1	0.16	-1.02	0.9	-0.72	-3.58	-7.39	0.4	-1.08	-6.83	-10.44	-94.24	47.46	-104.2	73.17	-3.47	-75.44	-4.34	-121.23	-0.18	-10.98	-0.5
1	1034	CHARLES	36	0.2	0.15	1	0	250	NTILL	27140
1	1035	CHARLES	36	0.2	0.15	1963	0	250	NTILL			11	7.4	CORN	1	10	4	3	0	0	0	0	0	0	0	0	0	-0.03	-0.02	-0.19	0	-0.07	-0.03	-0.43	-0.03	-1.21	-0.54	-13.92	-0.09	-2.3	-1.06	-29.33	-0.36	-3.17	-0.96	-19.99	-0.05	-1.48	-0.18
1	1036	CHARLES	36	0.2	0.15	1964	0	250	NTILL			11	3.3	CORN	1	10	4	3	0	0	0	0	1.73	-0.04	1.62	-0.65	1.29	-0.19	-0.99	-3	0	-0.05	0	-0.8	-0.11	-0.78	-10.56	-11.69	-3.26	-2.82	-30.4	-34.51	-20.22	15.12	-31.72	-13.64	-7.03	-8.16	-23.62
1	1037	CHARLES	36	0.2	0.15	1965	0	250	NTILL			11	6.3	CORN	1	10	4	3	0	0	0	0	0.74	-0.38	-2.06	-3.21	0.94	-0.09	-0.17	-0.69	0.72	-0.14	-0.88	-1.16	0.11	-0.58	-3.76	-4.58	-4.16	-3.61	-24.24	-24.71	-31.76	19.03	-36.37	-16.55	-3.98	-5.13	-10.49
1	1038	CHARLES	36	0.2	0.15	1966	0	250	NTILL			11	3.9	CORN	1	10	4	3	0	0	0	0	0.53	-0.99	-3.3	-5.72	1.54	-0.05	1.28	-0.3	1.01	-0.25	-0.31	-1.37	-1.38	-1.93	-8.79	-9.99	-3.78	-3.36	-15.13	-14.61	-39.39	26.29	-29.45	-7.79	-6.6	-8.11	-12.64
1	1039	CHARLES	36	0.2	0.15	1967	0	250	NTILL			11	7.4	CORN	1	10	4	3	0	0	0	0	1.03	-0.37	-0.48	-1.97	0.55	-0.73	-1.81	-3.74	1.01	-0.1	0.31	-0.5	-1.48	-1.92	-8.21	-9.12	-7.32	-6.13	-24.34	-23.72	-43.1	27.96	-27.29	-6.93	-7.21	-9.35	-11.85
1	1040	CHARLES	36	0.2	0.15	1968	0	250	NTILL			11	7	CORN	1	10	4	3	0	0	0	0	0.32	-0.98	-2.86	-4.81	1.23	-0.07	1.07	-0.35	1.03	-0.16	0.66	-0.73	-2.11	-2.68	-10.44	-11.93	-6.81	-6.49	-23.02	-23.28	-45.29	26.52	-30.76	-10.05	-12.2	-16.48	-17.72
1	1041	CHARLES	36	0.2	0.15	1969	0	250	NTILL			11	8.3	CORN	1	10	4	3	0	0	0	0	1.32	-0.36	-0.31	-1.97	1.47	-0.1	0.82	-0.54	0.81	-0.54	-1.23	-2.86	0.02	-1.12	-3.68	-5.74	-6.64	-6.13	-24.9	-26.88	-49.79	26.55	-39.5	-18.93	-14.63	-18.32	-20.74
1	1042	CHARLES	36	0.2	0.15	1970	0	250	NTILL			11	7.1	CORN	1	10	4	3	0	0	0	0	1.56	-0.13	0.48	-0.79	1.69	-0.05	1.55	-0.3	1.02	-0.4	-0.57	-2.4	-0.47	-1.37	-5.81	-7.93	-8.05	-6.97	-29.99	-33.86	-54.37	25.49	-45.23	-27.63	-14.87	-18.64	-19.27
1	1043	CHARLES	36	0.2	0.15	1971	0	250	NTILL		30740	11	9.8	CORN	1	10	4	3	0	0	0	0	0.71	-1.04	-2.31	-4.97	1.59	-0.09	1.26	-0.42	0.94	-0.3	-0.57	-1.38	-0.33	-1.36	-4.37	-6.03	-5.17	-5	-18.26	-19.37	-51.09	32.33	-35.51	-10.9	-18.22	-22.73	-27.07
1	1044	CHARLES	36	0.2	0.15	1972	0	250	NTILL			11	9.2	CORN	1	10	4	3	0	0	0	0	-0.32	-1.66	-4.29	-6.77	1.18	-0.38	0.42	-1.45	1.04	-0.28	0.3	-1.06	-0.96	-1.71	-4.83	-6.19	-5.75	-5	-15.6	-15.49	-51.63	26.21	-31.03	-13.76	-11.55	-14.47	-12.93
1	1045	CHARLES	36	0.2	0.15	1973	0	250	NTILL			11	8.1	CORN	1	10	4	3	0	0	0	0	0.69	-0.62	-2.07	-3.21	0.89	-0.48	-0.78	-2.41	0.59	-0.69	-1.45	-3.36	-5.28	-5.26	-20.62	-23	-5.94	-5.55	-18.15	-18.63	-50.28	28.47	-31.77	-12.41	-16.53	-21.47	-20.93
1	1046	CHARLES	36	0.2	0.15	1974	0	250	NTILL			11	7	CORN	1	10	4	3	0	0	0	0	1.24	-0.42	-0.44	-1.93	1.36	-0.17	0.37	-0.73	1.24	-0.14	0.38	-0.63	-1.24	-2.06	-6.59	-8.72	-6.25	-5.61	-18.41	-20.03	-50.56	30.45	-30.13	-11.28	-13.16	-16.52	-17.19
1	1047	CHARLES	36	0.2	0.15	1975	0	250	NTILL			11	9.3	CORN	1	10	4	3	0	0	0	0	1.02	-0.21	-0.51	-1.08	0.87	-0.2	-0.58	-1.01	0.61	-0.22	-1.07	-1.11	-0.01	-0.88	-2.76	-4.33	-2.7	-2.99	-10.58	-13.58	-52.45	29.17	-41.55	-24.22	-15.62	-20.35	-23.85
1	1048	CHARLES	36	0.2	0.15	1976	0	250	NTILL			11	10.4	CORN	1	10	4	3	0	0	0	0	0.9	-0.6	-1.09	-2.93	1.59	-0.06	1.52	-0.31	0.25	-1.06	-2.38	-5	-3.68	-4.07	-13.46	-17.21	-6.16	-5.93	-17.01	-19.72	-47.49	29.52	-25.75	-8.91	-15.68	-20.27	-19.44
1	1049	CHARLES	36	0.2	0.15	1977	0	250	NTILL			11	8.2	CORN	1	10	4	3	0	0	0	0	1.48	-0.13	1.2	-0.76	0.67	-0.4	-1.58	-2.34	1.11	-0.22	0.61	-1.27	-2.14	-2.8	-11.33	-15.38	-7.48	-7.04	-26.37	-31.19	-50	24.79	-38.23	-22.48	-5.08	-7.06	-8.13
1	1050	CHARLES	36	0.2	0.15	1978	0	250	NTILL			11	9	CORN	1	10	4	3	0	0	0	0	1.12	-0.31	0.53	-1.42	0.57	-0.55	-1.1	-2.42	0.42	-0.54	-1.28	-2.36	0.37	-0.67	-1.15	-2.84	-5.07	-5.44	-18.36	-20.48	-46.83	27.54	-33.8	-13.41	-14.03	-20.27	-22.7
1	1051	CHARLES	36	0.2	0.15	1979	0	250	NTILL			11	7	CORN	1	10	4	3	0	0	0	0	1.25	-0.56	-0.57	-2.89	0.94	-0.24	-1.16	-1.23	0.75	-0.24	-1.37	-1.21	-2.46	-3.31	-11.92	-15.41	-5.04	-5.06	-17.64	-19.49	-51.59	27.18	-38.17	-19.08	-14.74	-19.63	-20.31
1	1052	CHARLES	36	0.2	0.15	1980	0	250	NTILL			11	7.4	CORN	1	10	4	3	0	0	0	0	0.71	-1.04	-2.15	-5.34	1.36	-0.14	0.52	-0.68	1.39	-0.08	1.03	-0.41	-0.1	-1.16	-3.51	-5.61	-5.13	-5	-17.86	-21.27	-53.13	26.53	-40.76	-23.27	-14.6	-18.51	-18.94
1	1053	CHARLES	36	0.2	0.15	1981	0	250	NTILL			11	7.3	CORN	1	10	4	3	0	0	0	0	1.51	-0.59	-0.54	-3.65	1.92	-0.11	1.62	-0.67	0.83	-0.71	-1.88	-4.27	-0.48	-1.54	-5.96	-8.78	-9.34	-7.56	-32.05	-35.36	-51.72	32.58	-34.91	-13.1	-17.05	-20.38	-23.91
1	1054	CHARLES	36	0.2	0.15	1982	0	250	NTILL			11	1.9	CORN	1	10	4	3	0	0	0	0	1.29	-0.36	-0.05	-1.9	1.71	-0.08	1.88	-0.42	1.11	-0.39	0.18	-1.98	-0.92	-1.84	-6.38	-8.97	-1.42	-2.08	-7.22	-9.27	-44.79	42.99	-21.88	12.6	-4.45	-6.44	-13.32
1	1055	CHARLES	36	0.2	0.15	1983	0	250	NTILL			11	4.1	CORN	1	10	4	3	0	0	0	0	-1.11	-2.1	-6.87	-9.68	0.47	-0.4	-0.46	-1.74	-0.31	-1.21	-3.03	-5.1	-2.58	-3.36	-10.48	-13.12	-4.46	-4.81	-14.77	-16	-50.46	27.53	-35.7	-15.66	-15.1	-22.95	-22.7
1	1056	CHARLES	36	0.2	0.15	1984	0	250	NTILL			11	10	CORN	1	10	4	3	0	0	0	0	1.92	-0.08	2.18	-0.37	1.69	-0.12	1.8	-0.55	-0.18	-1.74	-5.2	-7.7	0.53	-0.87	-1.75	-3.64	-5.17	-6.07	-21.62	-22.66	-52.68	32.16	-41.14	-12.87	-12.1	-18.31	-23.67
1	1057	CHARLES	36	0.2	0.15	1985	0	250	NTILL			11	6.8	CORN	1	10	4	3	0	0	0	0	0.06	-1.79	-4.64	-7.68	1.85	-0.08	2.19	-0.31	1.46	-0.1	1.25	-0.42	-2.15	-3.13	-10.56	-12.16	-9.83	-9.91	-30.21	-30.6	-57.98	28.88	-36.25	-14.7	-9.03	-13.02	-11.93
1	1058	CHARLES	36	0.2	0.15	1986	0	250	NTILL			11	8.2	CORN	1	10	4	3	0	0	0	0	1.67	-0.09	1.9	-0.41	1.18	-0.18	0.5	-0.78	0.68	-0.5	-0.97	-2.15	-1.68	-2.79	-8.89	-11.47	-8.34	-9.03	-27.68	-30.51	-58.11	29.03	-39.53	-18.64	-15.9	-23.44	-21.24
1	1059	CHARLES	36	0.2	0.15	1987	0	250	NTILL			11	7.2	CORN	1	10	4	3	0	0	0	0	1.57	-0.31	-0.56	-1.66	1.69	-0.2	0.55	-1.07	0.75	-1.05	-2.25	-5.38	-2.19	-3.29	-11.6	-15.68	-6.55	-6.67	-22.55	-26.36	-64.09	29.82	-48.33	-28.76	-17.9	-23.61	-21.62
1	1060	CHARLES	36	0.2	0.15	1988	0	250	NTILL			11	7.7	CORN	1	10	4	3	0	0	0	0	0.56	-1.1	-3.05	-5.89	1.44	-0.12	1.23	-0.64	1.1	-0.17	0.28	-0.86	-1.21	-2.45	-8.72	-12.3	-5.84	-6.71	-24.36	-29.1	-58.33	36.33	-46.01	-19.52	-2.24	-3.94	-5.69
1	1061	CHARLES	36	0.2	0.15	1989	0	250	NTILL			11	10.7	CORN	1	10	4	3	0	0	0	0	1.03	-0.78	-0.82	-3.48	-0.16	-1.83	-4.89	-7.88	0.96	-0.31	-0.06	-1.28	-2.01	-3.26	-10.52	-12.82	-5.79	-6.76	-21.22	-22.72	-58.88	34.75	-41.73	-15.47	-17.91	-27.69	-29.19
1	1062	CHARLES	36	0.2	0.15	1990	0	250	NTILL			11	7.8	CORN	1	10	4	3	0	0	0	0	1.33	-0.36	-1.52	-2	0.13	-1.6	-5.45	-8.62	-0.25	-1.61	-5.95	-8.19	-3.07	-4.15	-14.85	-19.28	-6.81	-7.31	-23.54	-27.88	-59.65	36.94	-39.55	-15.17	-17.14	-24.47	-26.47
1	1063	CHARLES	36	0.2	0.15	1991	0	250	NTILL			11	3	CORN	1	10	4	3	0	0	0	0	0.65	-0.78	-2.63	-3.45	1.58	-0.17	0.73	-0.73	0.49	-1.1	-2.16	-4.67	-2.17	-3.06	-9.3	-12.09	-9.64	-9.07	-25.92	-29.06	-66.41	25.57	-41.1	-24.84	-9.45	-12.69	-9.39
1	1064	CHARLES	36	0.2	0.15	1992	0	250	NTILL		40899.2	11	10	CORN	1	10	4	3	0	0	0	0	0.41	-1.16	-3.13	-6.17	0.97	-0.21	-0.27	-1.1	-0.14	-1.5	-4.32	-7.6	-1.13	-2.17	-7.55	-10.33	-5.81	-6.56	-22.83	-27.26	-57.48	33.89	-44.55	-20.26	-13.9	-21.35	-26.03
1	1065	LANSING1	37	0.1	0.8	1	0	180	CTILL	1.15
1	1066	LANSING1	37	0.1	0.8	1968	0	180	CTILL			11	6.2	CORN	1	10	4	1	0	0	0	0	79.92	54.35	186.49	126.83	1.72	0.46	4.23	3.06	1.37	0.09	1.95	0.58	0.46	-1.13	-4.85	-7.84	-86.51	30.55	-84.15	71.35	-2.56	-28.46	-2.27	-30.33	-0.1	-4.53	-0.21
1	1067	LANSING1	37	0.1	0.8	1969	0	180	CTILL			11	6.5	CORN	1	10	4	1	0	0	0	0	2.63	1.43	10	10.3	1.84	0.24	3.33	1.8	1.49	0.07	1.44	0.51	1.14	0.11	-0.23	0.74	-100.9	55.23	-106.8	89.39	-3.05	-49.84	-3.1	-76.39	-0.04	-2.09	-0.03
1	1068	LANSING1	37	0.1	0.8	1970	0	180	CTILL			11	6.2	CORN	1	10	4	1	0	0	0	0	2.38	1.16	7.64	7.36	1.47	0.12	0.58	0.73	1.75	0.58	4.41	3.64	1.15	0.07	0.14	0.37	-97.78	36.53	-98.61	76.72	-2.96	-47.04	-2.91	-71.84	-0.06	-2.81	-0.07
1	1069	LANSING1	37	0.1	0.8	1971	0	180	CTILL			11	5.8	CORN	1	10	4	1	0	0	0	0	3.14	1.51	9.69	10.14	2.28	0.32	4.09	2.22	1.75	0.01	1.45	0.07	1.45	0.11	0.7	0.72	-117.91	68.49	-98.47	93.4	-3.59	-60.26	-3.18	-68.53	-0.11	-7.08	-0.16
1	1070	LANSING1	37	0.1	0.8	1972	0	180	CTILL		0.91	11	7.2	CORN	1	10	4	1	0	0	0	0	2.03	1.39	6.86	7.94	1.77	0.67	5.16	3.91	1.32	0.08	1.89	0.44	1	0.02	0.09	0.09	-85.27	48.77	-90.19	91.8	-2.66	-61.37	-3.34	-93.17	0.06	3.01	0.16
1	1071	LANSING1	37	0.1	0.8	1973	0	180	CTILL			11	5	CORN	1	10	4	1	0	0	0	0	2.15	1.02	6.54	7.27	1.54	0.23	2.04	1.64	1.5	0.29	2.76	2.09	-0.13	-0.45	-9.21	-3.47	-88.71	48.06	-75.38	82.63	-2.69	-38.7	-2.41	-46.31	-0.09	-6.22	-0.15
1	1072	LANSING1	37	0.1	0.8	1974	0	180	CTILL			11	5	CORN	1	10	4	1	0	0	0	0	2.29	1.71	9.05	8.98	1.48	0.22	2.49	1.21	1.37	0.21	2.57	1.15	0.68	-0.15	-2.36	-0.89	-82.07	21.43	-78.76	65.08	-2.43	-30.23	-2.16	-33.51	0.04	1.44	0.13
1	1073	LANSING1	37	0.1	0.8	1975	0	180	CTILL			11	5	CORN	1	10	4	1	0	0	0	0	1.99	1.52	8.48	10.51	1.34	0.31	2.32	2.15	1.21	0.26	2.18	1.82	0.91	0.12	0.11	0.75	-76.75	65.51	-90.07	99.81	-2.44	-74.04	-3.64	-120.88	0.03	1.9	0.09
1	1074	LANSING1	37	0.1	0.8	1976	0	180	CTILL		0.92	11	6.2	CORN	1	10	4	1	0	0	0	0	3.3	3	14.9	19.96	1.84	0.35	3.53	2.49	1.11	-0.1	-0.92	-0.8	0.53	0.18	-3.21	1.07	-93.52	56	-74.53	77.87	-2.81	-47.93	-2.24	-49.8	-0.15	-9.38	-0.24
1	1075	LANSING1	37	0.1	0.8	1977	0	180	CTILL			11	8.7	CORN	1	10	4	1	0	0	0	0	1.56	0.42	2.34	3.01	1.43	0.48	2.43	3.42	1.52	0.58	4.74	4.16	0.32	-0.87	-6.93	-6.42	-82.8	27.93	-91.28	76.58	-2.32	-21.31	-1.62	16.9	-0.13	-15.15	-0.66
1	1076	LANSING1	37	0.1	0.8	1978	0	180	CTILL			11	7.2	CORN	1	10	4	1	0	0	0	0	2.36	1.53	9.42	10.17	1.27	0.03	-0.01	0.13	1.31	0.43	1.86	2.84	1.41	0.58	3.74	3.83	-87.56	36.22	-92.95	84.02	-2.7	-53.76	-3.21	-85.54	0.01	0.18	0.09
1	1077	LANSING1	37	0.1	0.8	1979	0	180	CTILL			11	8.5	CORN	1	10	4	1	0	0	0	0	2.16	1.41	8.82	9.38	1.19	0.07	0.26	0.41	1.21	0.4	1.8	2.6	0.84	-0.05	-0.44	-0.57	-79.69	46.62	-80.14	86.38	-2.44	-50.56	-2.78	-66.13	-0.09	-6.74	-0.2
1	1078	LANSING1	37	0.1	0.8	1980	0	180	CTILL			11	10.1	CORN	1	10	4	1	0	0	0	0	2.03	1.26	7.49	8.62	1.59	0.41	3.96	2.91	1.33	0.12	2.41	0.86	1.01	-0.02	0.3	-0.16	-82.3	47.55	-93.99	90.69	-2.54	-53.99	-3.28	-88.77	-0.01	-1.28	0
1	1079	LANSING1	37	0.1	0.8	1981	0	180	CTILL			11	7.4	CORN	1	10	4	1	0	0	0	0	2.51	0.94	7.64	7.87	1.46	-0.01	-0.39	-0.14	1.83	0.51	4.25	4.21	1.07	-0.07	-0.96	-0.75	-103.26	80.98	-100.28	97.26	-3.09	-53.54	-2.85	-62.06	-0.13	-8.88	-0.23
1	1080	LANSING1	37	0.1	0.8	1982	0	180	CTILL		0.79	11	9.6	CORN	1	10	4	1	0	0	0	0	2.29	1.6	8.97	10.34	1.28	0.09	0.26	0.57	1.29	0.46	1.82	2.96	1.26	0.55	2.57	3.52	-86.75	37.82	-90.44	92.62	-2.74	-67.91	-3.6	-108.19	0	-0.91	0.04
1	1081	LANSING1	38	0.1	0.8	1	0	180	CTILL	1.2
1	1082	LANSING1	38	0.1	0.8	1968	0	180	CTILL			11	6.6	CORN	1	10	4	1	0	0	0	0	79.9239	54.3537	186.489	126.825	1.71842	0.462875	4.23419	3.06257	1.3658	0.0878766	1.94614	0.575621	0.460055	-1.13075	-4.8504	-7.83701	-86.5077	30.5544	-84.1478	71.3507	-2.56097	-28.4597	-2.27411	-30.3302	-0.104437	-4.53304	-0.209314
1	1083	LANSING1	38	0.1	0.8	1969	0	180	CTILL			11	6.1	CORN	1	10	4	1	0	0	0	0	2.63224	1.43032	10.0002	10.3019	1.83772	0.244655	3.32881	1.80198	1.48967	0.0729522	1.43791	0.50757	1.14219	0.111307	-0.229477	0.735275	-100.9	55.2252	-106.804	89.3944	-3.04669	-49.8402	-3.10273	-76.3902	-0.0380336	-2.09448	-0.0311182
1	1084	LANSING1	38	0.1	0.8	1970	0	180	CTILL			11	6.4	CORN	1	10	4	1	0	0	0	0	2.37796	1.16172	7.63572	7.35838	1.47267	0.122191	0.581304	0.731895	1.75433	0.575849	4.41079	3.64156	1.14937	0.0658826	0.140854	0.370772	-97.7817	36.5259	-98.614	76.7156	-2.96413	-47.0371	-2.91339	-71.8449	-0.0620454	-2.80611	-0.0693508
1	1085	LANSING1	38	0.1	0.8	1971	0	180	CTILL			11	4.7	CORN	1	10	4	1	0	0	0	0	3.1397	1.50949	9.68934	10.1411	2.28491	0.320408	4.0915	2.2197	1.75346	0.013333	1.4515	0.0741374	1.44601	0.110556	0.698668	0.72292	-117.911	68.4904	-98.4687	93.3953	-3.59031	-60.2619	-3.17677	-68.5275	-0.112343	-7.07848	-0.164906
1	1086	LANSING1	38	0.1	0.8	1972	0	180	CTILL		0.95	11	6.4	CORN	1	10	4	1	0	0	0	0	2.03315	1.38862	6.8634	7.94154	1.76649	0.669956	5.16003	3.90662	1.32104	0.0753828	1.88941	0.441176	1.0018	0.0169173	0.0872517	0.0853083	-85.2692	48.7714	-90.188	91.7986	-2.66242	-61.3697	-3.33684	-93.1737	0.0571113	3.01331	0.163709
1	1087	LANSING1	38	0.1	0.8	1973	0	180	CTILL			11	4.3	CORN	1	10	4	1	0	0	0	0	2.14823	1.02264	6.5377	7.27282	1.5438	0.230772	2.04313	1.64149	1.49552	0.291775	2.76111	2.08892	-0.131438	-0.451967	-9.21414	-3.47445	-88.7101	48.0631	-75.376	82.6303	-2.68967	-38.7013	-2.40541	-46.3057	-0.0926258	-6.22218	-0.148154
1	1088	LANSING1	38	0.1	0.8	1974	0	180	CTILL			11	3.8	CORN	1	10	4	1	0	0	0	0	2.29057	1.70608	9.04959	8.9772	1.47504	0.223536	2.49023	1.20889	1.36618	0.212828	2.5673	1.14841	0.68259	-0.151093	-2.36084	-0.889367	-82.0656	21.4298	-78.7618	65.0779	-2.43072	-30.2269	-2.15752	-33.5129	0.0354003	1.44326	0.13401
1	1089	LANSING1	38	0.1	0.8	1975	0	180	CTILL			11	5.6	CORN	1	10	4	1	0	0	0	0	1.98729	1.51575	8.47696	10.5098	1.33584	0.306384	2.32162	2.15388	1.21263	0.259703	2.18125	1.82314	0.905787	0.115943	0.107905	0.746735	-76.7486	65.5075	-90.073	99.8085	-2.44173	-74.0358	-3.64408	-120.879	0.0283606	1.89929	0.091056
1	1090	LANSING1	38	0.1	0.8	1976	0	180	CTILL		1.01	11	7	CORN	1	10	4	1	0	0	0	0	3.30225	3.00301	14.8969	19.9621	1.83944	0.347771	3.53322	2.49157	1.10958	-0.100012	-0.924587	-0.798461	0.530075	0.184361	-3.20756	1.07086	-93.5183	56.0035	-74.5254	77.8706	-2.81295	-47.9262	-2.23698	-49.7968	-0.1463	-9.38063	-0.237002
1	1091	LANSING1	38	0.1	0.8	1977	0	180	CTILL			11	8.9	CORN	1	10	4	1	0	0	0	0	1.56144	0.415691	2.33582	3.01475	1.42526	0.478126	2.42795	3.42327	1.52421	0.577008	4.73962	4.15649	0.315228	-0.873021	-6.93369	-6.42105	-82.7987	27.9329	-91.2805	76.5758	-2.31691	-21.3121	-1.61811	16.9013	-0.130276	-15.1468	-0.655413
1	1092	LANSING1	38	0.1	0.8	1978	0	180	CTILL			11	7.4	CORN	1	10	4	1	0	0	0	0	2.35688	1.53095	9.41716	10.1748	1.27184	0.0302912	-0.0114041	0.129918	1.31084	0.433626	1.86419	2.84164	1.41237	0.579082	3.73545	3.82614	-87.5558	36.2231	-92.9526	84.0159	-2.70244	-53.7641	-3.21111	-85.5431	0.0141282	0.178919	0.0855113
1	1093	LANSING1	38	0.1	0.8	1979	0	180	CTILL			11	6.9	CORN	1	10	4	1	0	0	0	0	2.15617	1.41267	8.8248	9.37531	1.19468	0.0679573	0.258983	0.405029	1.21134	0.397004	1.79708	2.60138	0.843904	-0.049006	-0.443139	-0.570172	-79.6862	46.6156	-80.1363	86.3803	-2.43736	-50.565	-2.77543	-66.1302	-0.0908276	-6.74085	-0.2042
1	1094	LANSING1	38	0.1	0.8	1980	0	180	CTILL			11	9.6	CORN	1	10	4	1	0	0	0	0	2.03061	1.25843	7.49375	8.61861	1.59122	0.414886	3.96353	2.91121	1.33252	0.122411	2.4102	0.855414	1.00792	-0.0172165	0.303707	-0.162272	-82.302	47.5511	-93.9948	90.6912	-2.54005	-53.9906	-3.27928	-88.7745	-0.0111261	-1.2766	0.00378439
1	1095	LANSING1	38	0.1	0.8	1981	0	180	CTILL			11	7.2	CORN	1	10	4	1	0	0	0	0	2.50805	0.938807	7.64101	7.86932	1.45563	-0.00576187	-0.388336	-0.142244	1.8254	0.505728	4.25341	4.21317	1.06694	-0.0697405	-0.960273	-0.750901	-103.261	80.9792	-100.279	97.2551	-3.09121	-53.5394	-2.84628	-62.0567	-0.128746	-8.87978	-0.231869
1	1096	LANSING1	38	0.1	0.8	1982	0	180	CTILL		0.82	11	9.6	CORN	1	10	4	1	0	0	0	0	2.28862	1.60154	8.97276	10.3401	1.28028	0.0910032	0.256148	0.566644	1.29298	0.460495	1.81876	2.95952	1.26232	0.550001	2.56936	3.51839	-86.7452	37.8236	-90.4409	92.6174	-2.74126	-67.914	-3.59873	-108.188	-0.00302289	-0.914497	0.0399198
1	1097	LANSING1	39	0.1	0.8	1	5.82	0	CTILL	1.22
1	1098	LANSING1	39	0.1	0.8	1968	5.82	0	CTILL			11	6.5	CORN	1	10	4	1	1	11	11	3	68.3	44.45	159.36	103.72	1.85	0.7	4.41	2.56	1.11	0.13	1.52	0.5	-1.48	-1.85	-6.37	-5.89	-245.43	150.41	-105.94	92.44	-6.8	-83.06	-2.89	-35.25	-0.45	-18.58	-0.31
1	1099	LANSING1	39	0.1	0.8	1969	5.82	0	CTILL			11	6.8	CORN	1	10	4	1	1	11	11	3	3.22	2.06	10.3	7.93	1.57	0.36	2.87	1.47	0.93	0.09	0.75	0.43	0.24	0.14	-0.93	0.65	-252.81	171.64	-119.83	101.07	-7.15	-122.51	-3.45	-73.99	-0.25	-12.71	-0.1
1	1100	LANSING1	39	0.1	0.8	1970	5.82	0	CTILL			11	6.5	CORN	1	10	4	1	1	11	11	3	2.56	1.56	7.91	5.73	0.5	0.15	-0.22	0.66	1.61	0.76	4.21	2.81	0.27	0.06	-0.63	0.33	-244.51	147.55	-114.45	92.07	-6.93	-113.48	-3.35	-71.97	-0.31	-13.58	-0.13
1	1101	LANSING1	39	0.1	0.8	1971	5.82	0	CTILL			11	5	CORN	1	10	4	1	1	11	11	3	3.63	1.9	10.72	8.09	2.09	0.42	4.01	1.86	1.11	0.01	0.75	0.07	0.64	0.13	-0.01	0.63	-264.68	192.62	-118.67	110.03	-7.53	-129.73	-3.72	-68.57	-0.36	-19.16	-0.25
1	1102	LANSING1	39	0.1	0.8	1972	5.82	0	CTILL		1.24	11	5.5	CORN	1	10	4	1	1	11	11	3	2.31	1.74	7.74	6.23	2.12	0.89	5.86	3.2	1.07	0.1	1.54	0.39	0.29	0.01	-0.72	0.11	-246.66	191.92	-117.75	115.8	-7.22	-151.76	-4.23	-98.02	0.02	-1.36	0.15
1	1103	LANSING1	39	0.1	0.8	1973	5.82	0	CTILL			11	3.8	CORN	1	10	4	1	1	11	11	3	2.56	1.41	7.78	5.99	1.16	0.32	1.76	1.42	1.39	0.41	2.85	1.78	-3.15	-0.67	-11.94	-2.47	-245.54	180.54	-101.27	104.95	-6.95	-100.06	-3.18	-50.69	-0.39	-21.86	-0.25
1	1104	LANSING1	39	0.1	0.8	1974	5.82	0	CTILL			11	4.2	CORN	1	10	4	1	1	11	11	3	3.13	2.33	9.56	5.91	1.13	0.32	1.92	0.87	1.16	0.31	2.13	0.82	-0.85	-0.26	-3.58	-0.55	-236.5	137.04	-94.04	81.16	-6.54	-87.29	-2.56	-34.54	-0.01	-3.96	0.11
1	1105	LANSING1	39	0.1	0.8	1975	5.82	0	CTILL			11	5.3	CORN	1	10	4	1	1	11	11	3	2.66	2.17	9.17	7.63	1.02	0.45	1.98	1.69	0.97	0.38	1.87	1.42	0.19	0.15	-0.54	0.63	-235.17	210.61	-109.09	113.15	-7	-187.9	-4.24	-113.67	-0.07	-5.11	0.05
1	1106	LANSING1	39	0.1	0.8	1976	5.82	0	CTILL		1.15	11	6.7	CORN	1	10	4	1	1	11	11	3	4.98	3.64	16.23	13.39	1.74	0.46	3.39	1.83	-0.01	-0.16	-1.94	-0.54	-1.29	0.18	-4.02	0.92	-239.91	181.32	-89.37	88.68	-6.71	-113.11	-2.62	-47.28	-0.49	-25.52	-0.32
1	1107	LANSING1	39	0.1	0.8	1977	5.82	0	CTILL			11	8.3	CORN	1	10	4	1	1	11	11	3	0.98	0.53	1.78	2.3	0.9	0.59	1.89	2.51	1.65	0.75	4.59	3.03	-1.99	-1.28	-8.19	-4.41	-237.98	153.56	-105.77	92	-6.17	-62.48	-1.95	11.56	-0.53	-44.4	-0.87
1	1108	LANSING1	39	0.1	0.8	1978	5.82	0	CTILL			11	6.5	CORN	1	10	4	1	1	11	11	3	3.35	2.13	11.48	8.05	0.44	0.02	-0.89	0.2	0.85	0.57	1.62	2.27	1.49	0.79	4.09	3.03	-248.74	164.59	-122.93	112.51	-7.18	-139.06	-4.14	-90.29	-0.1	-7.2	0.03
1	1109	LANSING1	39	0.1	0.8	1979	5.82	0	CTILL			11	6.9	CORN	1	10	4	1	1	11	11	3	3.1	1.93	10.6	7.34	0.42	0.08	-0.54	0.42	0.76	0.53	1.54	2.1	-0.19	-0.19	-1.24	-0.39	-240.27	184.38	-107.5	110.38	-6.84	-133.88	-3.59	-69.81	-0.42	-22.29	-0.32
1	1110	LANSING1	39	0.1	0.8	1980	5.82	0	CTILL			11	9	CORN	1	10	4	1	1	11	11	3	2.6	1.76	8.95	7.36	1.77	0.62	4.53	2.66	1.3	0.19	2.45	0.82	0.46	-0.04	-0.44	-0.12	-248.26	187.7	-128.09	121.18	-7	-113.25	-4.01	-76.1	-0.22	-13.91	-0.11
1	1111	LANSING1	39	0.1	0.8	1981	5.82	0	CTILL			11	6.8	CORN	1	10	4	1	1	11	11	3	3.11	1.45	8.87	6.55	0.57	-0.03	-1.35	-0.02	1.9	0.76	4.49	3.44	0.12	-0.16	-1.93	-0.54	-264.32	220.45	-127.37	119.54	-7.41	-131.64	-3.6	-65.15	-0.46	-26.7	-0.36
1	1112	LANSING1	39	0.1	0.8	1982	5.82	0	CTILL		1.07	11	8.2	CORN	1	10	4	1	1	11	11	3	3.1	2.22	9.93	8	0.48	0.12	-0.53	0.56	0.8	0.63	1.43	2.38	1	0.76	2.36	2.8	-246.54	165.5	-112.47	111.56	-7.11	-135.07	-3.98	-86.68	-0.2	-12.59	-0.06
1	1113	LANSING1	40	0.1	0.8	1	11.6	0	CTILL	1.38
1	1114	LANSING1	40	0.1	0.8	1968	11.6	0	CTILL			11	6.6	CORN	1	10	4	1	1	11	11	3	79.97	54.35	186.59	126.82	2.34	1.25	6.25	3.6	1.09	0.23	1.77	0.73	-3.39	-3.3	-10.03	-7.95	-429.3	257.57	-160.15	140.25	-11.75	-148.54	-4.34	-51.32	-0.72	-30.84	-0.43
1	1115	LANSING1	40	0.1	0.8	1969	11.6	0	CTILL			11	6.3	CORN	1	10	4	1	1	11	11	3	4.72	3.35	15.53	10.35	1.91	0.61	4	1.98	0.83	0.16	0.65	0.59	-0.33	0.23	-1.87	0.91	-444.69	308.28	-184.65	157.75	-11.83	-107.22	-4.28	-40.9	-0.13	-9.29	0.13
1	1116	LANSING1	40	0.1	0.8	1970	11.6	0	CTILL			11	6.7	CORN	1	10	4	1	1	11	11	3	3.79	3.28	11.73	7.58	0.16	0.34	-0.74	0.97	2.18	1.56	5.86	3.63	-0.2	0.14	-1.5	0.48	-440.95	232.84	-175.53	144.45	-12.07	-166.44	-4.67	-77.69	-0.52	-26.9	-0.2
1	1117	LANSING1	40	0.1	0.8	1971	11.6	0	CTILL			11	5.5	CORN	1	10	4	1	1	11	11	3	5.25	3.47	15.38	9.81	2.7	0.79	5.41	2.31	1.03	0.01	0.45	0.1	0.28	0.23	-0.6	0.81	-460.05	319.56	-175.79	163.46	-12.65	-178.54	-4.97	-65.77	-0.6	-37.84	-0.39
1	1118	LANSING1	40	0.1	0.8	1972	11.6	0	CTILL		1.27	11	6.4	CORN	1	10	4	1	1	11	11	3	2.89	3.12	10.33	7.76	2.77	1.63	7.84	4.07	0.99	0.18	1.58	0.51	-0.34	0.01	-1.65	0.17	-428.18	321.86	-166.9	161.61	-12.04	-212.6	-5.4	-102.64	0.06	-2.46	0.31
1	1119	LANSING1	40	0.1	0.8	1973	11.6	0	CTILL			11	4.3	CORN	1	10	4	1	1	11	11	3	3.36	2.58	10.29	7.2	0.99	0.59	1.8	1.75	1.52	0.76	3.43	2.19	-6.37	-1.24	-16.93	-2.82	-424.24	297.57	-140.66	143.8	-11.83	-178.09	-4.31	-64.79	-0.64	-36.77	-0.31
1	1120	LANSING1	40	0.1	0.8	1974	11.6	0	CTILL			11	4.3	CORN	1	10	4	1	1	11	11	3	4.68	3.8	14.91	8.39	1.2	0.54	2.56	1.3	1.37	0.53	3	1.24	-2.27	-0.44	-6.35	-0.75	-422.46	255.37	-151.01	131.97	-11.57	-157.11	-4.11	-53.72	0	-7.12	0.2
1	1121	LANSING1	40	0.1	0.8	1975	11.6	0	CTILL			11	6.5	CORN	1	10	4	1	1	11	11	3	3.83	3.57	13.34	9.95	1.01	0.78	2.53	2.31	0.99	0.66	2.4	1.94	-0.37	0.26	-1.26	0.9	-418.71	373.71	-163.51	166.7	-12.3	-325.1	-6.22	-157.06	-0.1	-8.09	0.11
1	1122	LANSING1	40	0.1	0.8	1976	11.6	0	CTILL		1.3	11	8.2	CORN	1	10	4	1	1	11	11	3	7.7	5.7	24.09	17	2.27	0.77	4.86	2.49	-0.87	-0.27	-3.57	-0.69	-2.92	0.31	-6.27	1.35	-423.69	325.38	-137.19	135.65	-11.71	-198.47	-3.99	-67.41	-0.81	-42.68	-0.47
1	1123	LANSING1	40	0.1	0.8	1977	11.6	0	CTILL			11	10	CORN	1	10	4	1	1	11	11	3	0.85	0.89	2.4	3.17	0.75	0.94	2.41	3.31	2.16	1.19	6.5	3.96	-4.24	-2.07	-12.89	-5.73	-422.22	281.98	-162.26	143.71	-10.85	-112.7	-3.06	14.55	-0.59	-53.77	-0.86
1	1124	LANSING1	40	0.1	0.8	1978	11.6	0	CTILL			11	7.5	CORN	1	10	4	1	1	11	11	3	4.77	3.61	15.3	9.99	-0.22	0.05	-1.78	0.32	0.55	0.95	1.65	2.79	1.72	1.31	4.95	3.7	-430.45	280.47	-168.75	153.1	-11.96	-190.1	-5.11	-89.38	-0.12	-12.64	0.14
1	1125	LANSING1	40	0.1	0.8	1979	11.6	0	CTILL			11	8.6	CORN	1	10	4	1	1	11	11	3	4.41	3.46	14.39	9.26	-0.18	0.17	-1.26	0.62	0.47	0.92	1.61	2.63	-1.24	-0.45	-2.46	-0.58	-419.55	310.84	-151.04	152.33	-11.55	-186.03	-4.53	-66.88	-0.69	-42.99	-0.46
1	1126	LANSING1	40	0.1	0.8	1980	11.6	0	CTILL			11	9.9	CORN	1	10	4	1	1	11	11	3	3.35	3.12	11.64	8.73	2.09	1.14	5.67	3.24	1.37	0.35	2.8	1.01	-0.07	-0.09	-1.26	-0.13	-428.18	310.42	-175.68	164.15	-12.17	-253.72	-5.79	-123.45	-0.29	-17.87	-0.04
1	1127	LANSING1	40	0.1	0.8	1981	11.6	0	CTILL			11	7.4	CORN	1	10	4	1	1	11	11	3	4.1	2.02	11.87	7.82	-0.12	-0.04	-2.44	0.03	2.21	1.03	5.64	4.04	-0.75	-0.25	-3.26	-0.62	-446.99	378.82	-177.31	164.88	-12.09	-162.05	-4.5	-55.27	-0.71	-45.66	-0.51
1	1128	LANSING1	40	0.1	0.8	1982	11.6	0	CTILL		1.4	11	9.5	CORN	1	10	4	1	1	11	11	3	4.37	3.69	14.23	10.13	-0.06	0.22	-1.19	0.82	0.55	1.03	1.65	3	0.91	1.23	2.86	3.49	-429.34	286.51	-166.74	164.14	-12.19	-232.24	-5.76	-117.55	-0.23	-17.09	0.03
1	1129	LANSING1	41	0.1	0.8	1	17.5	0	CTILL	1.53
1	1130	LANSING1	41	0.1	0.8	1968	17.5	0	CTILL			11	6.6	CORN	1	10	4	1	1	11	11	3	79.99	54.35	186.64	126.82	2.64	1.84	7.18	3.76	0.96	0.34	1.7	0.76	-5.31	-5	-12.81	-8.3	-597.17	335.85	-197.39	171.6	-16.2	-208.99	-5.2	-56.75	-1.01	-44.51	-0.53
1	1131	LANSING1	41	0.1	0.8	1969	17.5	0	CTILL			11	6.4	CORN	1	10	4	1	1	11	11	3	5.75	4.42	18.42	10.63	1.95	0.8	4.34	2.04	0.51	0.2	0.31	0.61	-1.05	0.29	-2.7	0.94	-613.18	424.91	-224.66	191.06	-16.16	-146.2	-5.08	-43.88	-0.51	-34.69	-0.14
1	1132	LANSING1	41	0.1	0.8	1970	17.5	0	CTILL			11	6.7	CORN	1	10	4	1	1	11	11	3	4.55	4.16	14.13	8.17	-0.44	0.41	-1.45	1.04	2.45	1.98	6.86	3.92	-0.82	0.16	-2.28	0.51	-611.59	339.64	-218.45	179.13	-16.6	-225.42	-5.67	-88.7	-0.66	-34.53	-0.21
1	1133	LANSING1	41	0.1	0.8	1971	17.5	0	CTILL			11	5.2	CORN	1	10	4	1	1	11	11	3	6.38	4.49	18.69	10.71	2.97	1.02	6.22	2.52	0.74	0.01	0.07	0.11	-0.25	0.29	-1.19	0.88	-630.96	441.43	-219.11	201.75	-17.19	-240.77	-6.04	-74.88	-0.79	-50.92	-0.46
1	1134	LANSING1	41	0.1	0.8	1972	17.5	0	CTILL		1.49	11	5.8	CORN	1	10	4	1	1	11	11	3	3.39	4.06	12.63	8.66	3.31	2.13	9.49	4.54	0.88	0.24	1.57	0.57	-0.96	0.01	-2.47	0.19	-599.01	455.01	-211.47	202.01	-16.71	-291.27	-6.69	-120.63	0.36	12.11	0.65
1	1135	LANSING1	41	0.1	0.8	1973	17.5	0	CTILL			11	4.4	CORN	1	10	4	1	1	11	11	3	4.03	3.51	12.58	8.14	0.78	0.79	1.82	1.98	1.59	1.03	3.95	2.47	-9.46	-1.73	-21.8	-3.18	-591.56	412.83	-177.97	178.87	-16.35	-245.73	-5.31	-75.22	-0.86	-50.88	-0.38
1	1136	LANSING1	41	0.1	0.8	1974	17.5	0	CTILL			11	3.3	CORN	1	10	4	1	1	11	11	3	5.93	5.05	18.43	9.12	1.1	0.72	2.73	1.41	1.4	0.7	3.34	1.34	-3.7	-0.61	-8.47	-0.82	-591.19	362.61	-191.24	165.65	-16.05	-216.82	-5.06	-61.78	0.01	-10.34	0.26
1	1137	LANSING1	41	0.1	0.8	1975	17.5	0	CTILL			11	5.7	CORN	1	10	4	1	1	11	11	3	4.8	4.74	16.35	10.84	0.88	1.03	2.75	2.52	0.92	0.87	2.63	2.12	-0.97	0.33	-1.92	0.98	-588.11	523.88	-205.03	205.83	-17.15	-448.31	-7.64	-182.98	-0.12	-10.97	0.16
1	1138	LANSING1	41	0.1	0.8	1976	17.5	0	CTILL		1.56	11	7.8	CORN	1	10	4	1	1	11	11	3	10.08	7.47	29.79	18.46	2.58	1.01	5.64	2.7	-1.77	-0.37	-4.88	-0.75	-4.63	0.39	-8.2	1.47	-590.17	455.17	-171.34	166.98	-16.17	-271.54	-4.85	-76.72	-1.11	-58.43	-0.57
1	1139	LANSING1	41	0.1	0.8	1977	17.5	0	CTILL			11	10.2	CORN	1	10	4	1	1	11	11	3	0.52	1.16	2.43	3.36	0.45	1.22	2.5	3.51	2.5	1.56	7.61	4.21	-6.49	-2.76	-16.33	-6.08	-589.89	399.84	-200.43	176.23	-15.05	-155.31	-3.69	17.99	-1.09	-98.16	-1.35
1	1140	LANSING1	41	0.1	0.8	1978	17.5	0	CTILL			11	8	CORN	1	10	4	1	1	11	11	3	6.01	4.54	18.92	10.88	-0.93	0.05	-2.72	0.35	0.22	1.18	1.68	3.04	1.92	1.65	5.9	4.02	-600.13	405.62	-212.99	192.14	-16.92	-327.72	-6.83	-135.14	-0.16	-15.36	0.15
1	1141	LANSING1	41	0.1	0.8	1979	17.5	0	CTILL			11	7.8	CORN	1	10	4	1	1	11	11	3	5.54	3.93	17.65	9.68	-0.85	0.18	-2.07	0.65	0.12	1.04	1.6	2.75	-2.25	-0.54	-3.47	-0.6	-586.29	458.26	-189.56	188.46	-16.32	-314.02	-6	-103.41	-0.96	-51.02	-0.51
1	1142	LANSING1	41	0.1	0.8	1980	17.5	0	CTILL			11	10.6	CORN	1	10	4	1	1	11	11	3	4.01	3.46	13.82	8.73	2.33	1.26	6.47	3.24	1.39	0.38	2.97	1.01	-0.59	-0.1	-1.98	-0.13	-597.26	460.99	-215.94	200.13	-16.84	-333.22	-6.94	-137.06	-0.38	-23.54	-0.03
1	1143	LANSING1	41	0.1	0.8	1981	17.5	0	CTILL			11	6.7	CORN	1	10	4	1	1	11	11	3	4.87	2.51	14.22	8.23	-0.89	-0.06	-3.52	0.03	2.41	1.28	6.55	4.25	-1.63	-0.32	-4.42	-0.66	-615.17	523.91	-219.16	201.29	-16.49	-216.54	-5.43	-60.87	-0.98	-62.3	-0.63
1	1144	LANSING1	41	0.1	0.8	1982	17.5	0	CTILL		1.5	11	9.8	CORN	1	10	4	1	1	11	11	3	5.41	4.73	17.13	10.48	-0.73	0.27	-1.97	0.85	0.19	1.31	1.6	3.11	0.75	1.57	3.14	3.61	-597.19	407.69	-205.79	200.64	-16.83	-316.15	-6.96	-132.52	-0.25	-21.07	0.11
1	1145	NASHUA	46	0.22	0.32	1	0	180	CTILL	1.989
1	1146	NASHUA	46	0.22	0.32	1978	0	180	CTILL		2.13	11	9.2	CORN	1	10	4	1	0	0	0	0	0.27	-5.37	-2.05	-5.5	0.2	-3.79	-2.06	-5.3	0.14	-2.74	-2.06	-5.11	0.19	-1.6	-1.37	-3.65	-81.36	30.55	-74.46	36.23	-1.09	-52.55	-2.13	-109.05	-0.89	-23.63	-0.9
1	1147	NASHUA	46	0.22	0.32	1979	0	180	CTILL			11	10	CORN	1	10	4	1	0	0	0	0	0.29	-4.75	-2.28	-4.64	0.22	-3.38	-2.29	-4.51	0.15	-2.46	-2.29	-4.39	0.27	-0.56	-1.11	-1.18	-89.85	42.81	-82.31	61.27	-1.23	-72.31	-2.62	-137.45	-0.98	-26.03	-1.05
1	1148	NASHUA	46	0.22	0.32	1980	0	180	CTILL			11	9.6	CORN	1	10	4	1	0	0	0	0	0.46	-2.15	-0.56	-1.78	0.2	-3.16	-2.03	-3.57	0.14	-2.29	-2.04	-3.49	0.2	-1.98	-1.27	-3.71	-82.11	15.93	-74.09	22.74	-1.16	-53.23	-2.24	-120.8	-0.86	-22.58	-0.7
1	1149	NASHUA	46	0.22	0.32	1981	0	180	CTILL			11	10.2	CORN	1	10	4	1	0	0	0	0	0.64	-0.48	0.19	-0.47	0.59	-0.34	0.27	-0.36	0.43	-0.66	-0.42	-0.78	-0.51	-7.9	-6.44	-16.36	-92.01	28.08	-83.04	15.06	-1.21	-51.33	-2.07	-108.96	-0.99	-26.58	-0.89
1	1150	NASHUA	46	0.22	0.32	1982	0	180	CTILL			11	7.6	CORN	1	10	4	1	0	0	0	0	0.27	-1.66	-2.02	-2.06	0.2	-1.21	-2.03	-2.03	0.14	-0.91	-2.04	-2.01	0.19	-1	-1.32	-2.67	-81.17	29.45	-73.82	48.76	-1.17	-65.2	-2.55	-142.33	-0.8	-21.67	-0.68
1	1151	NASHUA	46	0.22	0.32	1983	0	180	CTILL			11	5.9	CORN	1	10	4	1	0	0	0	0	0.48	-1.06	-0.38	-0.85	0.51	-0.44	0.2	-0.38	0.38	-0.75	-0.39	-0.74	-0.01	-3.8	-2.7	-5.36	-81.05	32.62	-73.28	52.56	-1.04	-57.15	-2.06	-98.3	-0.91	-28.22	-1.14
1	1152	NASHUA	46	0.22	0.32	1984	0	180	CTILL			11	6.1	CORN	1	10	4	1	0	0	0	0	0.28	-3.7	-2.16	-4.05	0.22	-2.66	-2.18	-3.95	0.31	-1.24	-1	-2.2	0.31	-0.41	-0.6	-0.83	-82.01	23.95	-82.1	43.12	-1.07	-55.36	-2.35	-120.07	-0.89	-25.23	-1.04
1	1153	NASHUA	46	0.22	0.32	1985	0	180	CTILL			11	7.8	CORN	1	10	4	1	0	0	0	0	0.46	-0.49	0.22	-0.41	0.19	-1.57	-1.92	-1.84	0.14	-1.15	-1.93	-1.81	-0.23	-4.32	-4.73	-11.05	-65.27	-1.38	-68.23	-4.5	-0.8	-33	-1.49	-73.05	-0.65	-18.98	-0.7
1	1154	NASHUA	46	0.22	0.32	1986	0	180	CTILL			11	10.3	CORN	1	10	4	1	0	0	0	0	0.23	-2.28	-1.86	-1.93	0.17	-1.64	-1.87	-1.9	0.13	-1.2	-1.88	-1.88	-0.22	-4.37	-4.17	-10.94	-67.26	4.79	-65.32	3.37	-0.92	-39.99	-1.79	-97.38	-0.59	-16.13	-0.43
1	1155	NASHUA	46	0.22	0.32	1987	0	180	CTILL			11	8.4	CORN	1	10	4	1	0	0	0	0	0.61	-0.68	0.23	-0.49	0.55	-0.53	0.25	-0.41	0.22	-5.59	-1.8	-5.64	-0.42	-7.89	-5.95	-14.12	-86.95	16.51	-80.45	5.85	-1.13	-46.86	-1.99	-104.39	-0.82	-21.08	-0.71
1	1156	NASHUA	46	0.22	0.32	1988	0	180	CTILL		1.95	11	5.4	CORN	1	10	4	1	0	0	0	0	0.48	-0.63	-0.24	-0.8	0.18	-1.45	-2.55	-2.53	0.13	-1.07	-2.54	-2.5	-0.04	-3.08	-3.56	-10.04	-75.66	15.61	-85.39	32.6	-0.94	-48.51	-2.16	-120.3	-0.6	-12.98	-0.54
1	1157	NASHUA	46	0.22	0.32	1989	0	180	CTILL			11	6.1	CORN	1	10	4	1	0	0	0	0	0.4	-0.29	0.31	-0.28	0.32	-0.6	-0.22	-0.63	0.1	-1.47	-2.21	-2.13	0.15	-1.95	-1.3	-3.49	-56.64	0.85	-75.35	26.64	-0.72	-39.41	-2.04	-115.5	-0.49	-13.29	-0.61
1	1158	NASHUA	47	0.22	0.32	1	0	180	CTILL	1.989
1	1159	NASHUA	47	0.22	0.32	1978	0	180	CTILL		2.07	11	9.3	CORN	1	10	4	1	0	0	0	0	0	0	0	0	0.32	-0.12	-0.78	-0.58	0.27	-0.12	-0.93	-0.57	0.27	-0.16	-0.42	-0.78	-20.11	7.58	-39.49	27.28	-5.33	-12.48	-18.84	-28.79	-4.87	-10	-10.26
1	1160	NASHUA	47	0.22	0.32	1979	0	0	CTILL			11	2.4	SOYBEAN	2	10	4	1	0	0	0	0	0.24	-3.76	-2.2	-3.94	0.18	-2.68	-2.21	-3.83	0.12	-1.95	-2.22	-3.73	0.23	-0.44	-1.08	-1	-41.76	20.62	-42.14	21.53	-11.62	-30.05	-23.38	-80.89	-10.29	-19.83	-12.78
1	1161	NASHUA	47	0.22	0.32	1980	0	180	CTILL			11	9.5	CORN	1	10	4	1	0	0	0	0	0.43	-0.08	0.68	-0.31	0.28	-0.16	-0.72	-0.63	0.23	-0.16	-0.86	-0.61	0.24	-0.17	-0.31	-0.65	-22.26	5.4	-39.15	24.11	-6.23	-14.05	-19.13	-29.53	-5.2	-10.14	-7.94
1	1162	NASHUA	47	0.22	0.32	1981	0	0	CTILL			11	1.6	SOYBEAN	2	10	4	1	0	0	0	0	0.56	-0.38	0.19	-0.39	0.52	-0.27	0.26	-0.3	0.38	-0.53	-0.4	-0.65	-0.49	-6.32	-6.23	-13.74	-43.52	11.17	-50.3	-11.94	-11.34	-21.75	-18.13	-63.14	-10.29	-18.98	-10.47
1	1163	NASHUA	47	0.22	0.32	1982	0	180	CTILL			11	7.7	CORN	1	10	4	1	0	0	0	0	0.31	-0.08	-0.53	-0.34	0.26	-0.08	-0.69	-0.33	0.21	-0.08	-0.82	-0.33	0.23	-0.11	-0.34	-0.44	-20.96	9.83	-33.48	29.58	-6.14	-15.68	-21.21	-32.14	-4.82	-9.44	-7.74
1	1164	NASHUA	47	0.22	0.32	1983	0	0	CTILL			11	3	SOYBEAN	2	10	4	1	0	0	0	0	0.41	-0.82	-0.36	-0.67	0.44	-0.34	0.18	-0.3	0.32	-0.58	-0.36	-0.59	-0.03	-2.93	-2.54	-4.27	-37.03	15.23	-36.63	17.51	-9.77	-22.34	-17.97	-53.57	-9.4	-20.56	-12.84
1	1165	NASHUA	47	0.22	0.32	1984	0	180	CTILL			11	7.7	CORN	1	10	4	1	0	0	0	0	0.28	-0.17	-0.42	-0.6	0.23	-0.17	-0.57	-0.59	0.26	-0.1	0.13	-0.32	0.25	-0.04	0.32	-0.12	-19.94	5.89	-33.52	24.61	-5.29	-13.27	-16.01	-23.04	-4.84	-10.68	-9.14
1	1166	NASHUA	47	0.22	0.32	1985	0	0	CTILL			11	2.3	SOYBEAN	2	10	4	1	0	0	0	0	0.4	-0.36	0.19	-0.33	0.14	-1.18	-1.78	-1.45	0.09	-0.86	-1.79	-1.43	-0.26	-3.24	-4.41	-8.78	-31.99	-0.02	-41.64	-21.04	-7.92	-15.2	-12.77	-41.27	-7.08	-14.27	-7.61
1	1167	NASHUA	47	0.22	0.32	1986	0	180	CTILL			11	10.8	CORN	1	10	4	1	0	0	0	0	0.32	-0.08	-0.57	-0.36	0.27	-0.08	-0.72	-0.35	0.22	-0.08	-0.85	-0.35	0.02	-0.47	-3.15	-2.04	-19.67	3.8	-38.29	18.04	-5.32	-11.1	-15.92	-25.03	-3.86	-6.76	-5.13
1	1168	NASHUA	47	0.22	0.32	1987	0	0	CTILL			11	2.9	SOYBEAN	2	10	4	1	0	0	0	0	0.52	-0.53	0.21	-0.37	0.48	-0.41	0.23	-0.3	0.18	-4.39	-1.6	-4.28	-0.42	-6.22	-5.35	-10.81	-40.37	4.79	-45.28	-17.43	-10.58	-20.16	-16.45	-56.85	-8.89	-15.83	-8.3
1	1169	NASHUA	47	0.22	0.32	1988	0	180	CTILL		2.21	11	6.2	CORN	1	10	4	1	0	0	0	0	0.4	-0.03	0.83	-0.13	0.23	-0.08	-1.17	-0.42	0.19	-0.08	-1.28	-0.41	0.08	-0.35	-2.3	-1.69	-20.55	5.76	-41.01	26.46	-5.23	-11.93	-17.41	-24.55	-3.61	-4.39	-5.44
1	1170	NASHUA	47	0.22	0.32	1989	0	0	CTILL			11	2.6	SOYBEAN	2	10	4	1	0	0	0	0	0.3	-0.18	0.23	-0.16	0.23	-0.38	-0.18	-0.35	0.05	-0.93	-1.74	-1.2	0.09	-1.24	-1.04	-1.97	-24.46	2.14	-34.31	1.87	-6.46	-15.65	-15.24	-49.53	-4.83	-8.35	-6.11
1	1171	NASHUA	48	0.22	0.32	1	0	180	CTILL	1.989
1	1172	NASHUA	48	0.22	0.32	1978	0	0	CTILL		1.99	11	3.2	SOYBEAN	2	10	4	1	0	0	0	0	0	0	0	0	0.16	-4.02	-2.06	-5.19	0.1	-2.9	-2.07	-5.01	0.16	-1.69	-1.37	-3.57	-43.87	11.71	-42.93	3.67	-11.94	-28.45	-19.86	-73.3	-10.64	-21.08	-10.93
1	1173	NASHUA	48	0.22	0.32	1979	0	180	CTILL			11	10.3	CORN	1	10	4	1	0	0	0	0	0.38	-0.21	-0.72	-0.89	0.31	-0.21	-0.91	-0.87	0.26	-0.2	-1.06	-0.85	0.3	-0.06	-0.11	-0.23	-23.93	12.69	-40.26	37.44	-6.56	-18	-23.29	-33.14	-5.91	-12.4	-12.67
1	1174	NASHUA	48	0.22	0.32	1980	0	0	CTILL			11	2.9	SOYBEAN	2	10	4	1	0	0	0	0	0.41	-1.74	-0.54	-1.49	0.15	-2.55	-1.96	-3	0.1	-1.85	-1.96	-2.93	0.16	-1.6	-1.22	-3.12	-39.98	6.67	-42.32	-4.72	-11.36	-25.34	-20.13	-73.71	-9.34	-17.52	-8.42
1	1175	NASHUA	48	0.22	0.32	1981	0	180	CTILL			11	10.7	CORN	1	10	4	1	0	0	0	0	0.53	-0.02	1.41	-0.08	0.48	-0.01	1.34	-0.06	0.39	-0.03	0.61	-0.14	-0.07	-0.62	-5.1	-2.98	-22.63	7.66	-47.27	23.31	-5.8	-11.09	-17.37	-25.27	-5.34	-10.15	-9.92
1	1176	NASHUA	48	0.22	0.32	1982	0	0	CTILL			11	2.8	SOYBEAN	2	10	4	1	0	0	0	0	0.21	-1.25	-1.9	-1.68	0.16	-0.92	-1.92	-1.66	0.1	-0.69	-1.92	-1.64	0.16	-0.76	-1.25	-2.18	-37.93	15.65	-37.44	14.18	-11.26	-28.44	-22.82	-86.67	-8.63	-16.34	-8.32
1	1177	NASHUA	48	0.22	0.32	1983	0	180	CTILL			11	7	CORN	1	10	4	1	0	0	0	0	0.44	-0.04	0.84	-0.15	0.43	-0.02	1.2	-0.06	0.35	-0.03	0.59	-0.13	0.14	-0.23	-1.57	-0.93	-20.8	10.82	-34.07	31.48	-5.4	-12.01	-17.4	-20.41	-5.26	-11.83	-12.38
1	1178	NASHUA	48	0.22	0.32	1984	0	0	CTILL			11	2.6	SOYBEAN	2	10	4	1	0	0	0	0	0.23	-2.93	-2.04	-3.37	0.17	-2.11	-2.06	-3.29	0.27	-0.98	-0.95	-1.83	0.28	-0.33	-0.57	-0.69	-39.7	12.32	-44.04	8.01	-10.61	-24.48	-20.32	-68.74	-9.69	-19.4	-12.05
1	1179	NASHUA	48	0.22	0.32	1985	0	180	CTILL			11	9.2	CORN	1	10	4	1	0	0	0	0	0.35	-0.02	1.09	-0.07	0.18	-0.09	-0.5	-0.29	0.14	-0.09	-0.61	-0.29	-0.09	-0.6	-2.83	-1.81	-20.12	-1.78	-32.52	11.71	-4.93	-10.68	-9.99	-14.83	-4.44	-9.97	-6.03
1	1180	NASHUA	48	0.22	0.32	1986	0	0	CTILL			11	3.4	SOYBEAN	2	10	4	1	0	0	0	0	0.17	-1.78	-1.66	-1.45	0.13	-1.28	-1.67	-1.43	0.08	-0.94	-1.67	-1.41	-0.25	-3.43	-3.76	-8.27	-32.3	1.77	-37.03	-14.18	-8.92	-19.13	-14.92	-54.6	-6.38	-11.6	-4.85
1	1181	NASHUA	48	0.22	0.32	1987	0	180	CTILL			11	9.3	CORN	1	10	4	1	0	0	0	0	0.51	-0.02	1.39	-0.08	0.46	-0.01	1.28	-0.06	0.29	-0.18	-0.54	-0.91	-0.02	-0.48	-4.26	-2.33	-20.5	5.04	-42.59	19.8	-5.25	-9.77	-15.64	-22.84	-4.29	-7.28	-7.27
1	1182	NASHUA	48	0.22	0.32	1988	0	0	CTILL		1.85	11	2.1	SOYBEAN	2	10	4	1	0	0	0	0	0.38	-0.42	-0.2	-0.54	0.12	-0.97	-2.15	-1.72	0.08	-0.72	-2.14	-1.7	-0.07	-2.09	-3.04	-6.9	-32.85	8.46	-41.55	0.43	-8.47	-18.42	-17.26	-59.96	-6.14	-8.96	-6.77
1	1183	NASHUA	48	0.22	0.32	1989	0	180	CTILL			11	7.4	CORN	1	10	4	1	0	0	0	0	0.32	-0.01	1.02	-0.05	0.26	-0.02	0.53	-0.11	0.12	-0.08	-1.1	-0.38	0.14	-0.14	-0.48	-0.63	-17.42	1.91	-34.36	20.59	-4.56	-12.08	-15.64	-24.52	-3.38	-6.3	-6.05
1	1184	NASHUA	49	0.22	0.32	1	0	0	NTILL	1.989
1	1185	NASHUA	49	0.22	0.32	1978	0	180	NTILL		2.21	11	7.4	CORN	1	10	4	3	0	0	0	0	0	0	0	0	1.27	-0.46	-1.36	-3.58	1.07	-0.46	-1.55	-3.45	0	-0.34	0	-2.46	-2.12	-2.61	-17.22	-17.56	-32.62	21.55	-42.52	-18.13	-10.74	-14.41	-28.79
1	1186	NASHUA	49	0.22	0.32	1979	0	180	NTILL			11	9	CORN	1	10	4	3	0	0	0	0	1.4	-0.42	-1.44	-3.07	1.16	-0.42	-1.68	-2.99	0.95	-0.42	-1.88	-2.9	0	-0.12	0	-0.82	-1.37	-1.73	-10.7	-11.36	-46.52	32.67	-50.11	-19.03	-14.25	-16.95	-34.08
1	1187	NASHUA	49	0.22	0.32	1980	0	180	NTILL			11	9.5	CORN	1	10	4	3	0	0	0	0	1.59	-0.21	0.64	-1.25	0.88	-0.41	-1.48	-2.37	0.69	-0.41	-1.67	-2.32	0.8	-0.45	-0.78	-2.52	-4.63	-4.38	-18.97	-22.04	-52.9	31.26	-45.25	-22.71	-15.57	-19.2	-25.51
1	1188	NASHUA	49	0.22	0.32	1981	0	180	NTILL			11	9.6	CORN	1	10	4	3	0	0	0	0	2.08	-0.06	1.81	-0.35	1.91	-0.04	1.77	-0.26	1.48	-0.09	0.63	-0.56	-0.66	-1.72	-7.04	-10.05	-7.1	-5.44	-27.6	-27.49	-53.44	36.37	-40.25	-15.34	-17.32	-20.86	-29.91
1	1189	NASHUA	49	0.22	0.32	1982	0	180	NTILL			11	7.2	CORN	1	10	4	3	0	0	0	0	1.02	-0.25	-1.22	-1.37	0.81	-0.25	-1.44	-1.35	0.61	-0.25	-1.63	-1.33	0.71	-0.35	-0.88	-1.84	-2.31	-2.6	-10.39	-12.79	-57.65	32.36	-50.91	-29.5	-13.25	-17.32	-22.19
1	1190	NASHUA	49	0.22	0.32	1983	0	180	NTILL			11	5	CORN	1	10	4	3	0	0	0	0	1.59	-0.12	0.85	-0.6	1.65	-0.06	1.53	-0.28	1.24	-0.11	0.53	-0.53	0.17	-0.75	-2.81	-3.55	-2.07	-2.45	-9.68	-10.95	-53.07	39.01	-40.03	-8.32	-17.48	-23.27	-33.81
1	1191	NASHUA	49	0.22	0.32	1984	0	180	NTILL			11	5	CORN	1	10	4	3	0	0	0	0	1.04	-0.58	-1.28	-2.67	0.82	-0.57	-1.53	-2.6	1.04	-0.34	-0.21	-1.54	1.04	-0.13	0.21	-0.59	-4.07	-4.18	-17.3	-17.26	-56.46	37.37	-45.02	-13.78	-17.98	-24.69	-34.19
1	1192	NASHUA	49	0.22	0.32	1985	0	180	NTILL			11	7.6	CORN	1	10	4	3	0	0	0	0	1.4	-0.08	1.63	-0.3	0.43	-0.32	-1.6	-1.21	0.28	-0.32	-1.78	-1.2	-0.89	-1.84	-5.58	-6.75	-8.25	-9.1	-27.65	-28.32	-53.97	33.52	-33.97	-8.91	-14.51	-22.39	-23.68
1	1193	NASHUA	49	0.22	0.32	1986	0	180	NTILL			11	9.8	CORN	1	10	4	3	0	0	0	0	0.67	-0.31	-1.24	-1.19	0.5	-0.31	-1.43	-1.18	0.35	-0.31	-1.59	-1.16	-0.62	-1.73	-4.43	-6.26	-6.62	-7.5	-21.37	-23.55	-54.19	27.43	-36.93	-18.12	-9.44	-15.22	-14.06
1	1194	NASHUA	49	0.22	0.32	1987	0	180	NTILL			11	7.9	CORN	1	10	4	3	0	0	0	0	1.99	-0.07	1.81	-0.36	1.8	-0.06	1.68	-0.3	0.9	-0.76	-1.18	-3.76	-0.65	-1.82	-6.32	-8.66	-6.74	-7.39	-24.94	-30.19	-54.5	33.1	-39.61	-17.83	-12.11	-17.7	-21.07
1	1195	NASHUA	49	0.22	0.32	1988	0	180	NTILL		1.97	11	4.6	CORN	1	10	4	3	0	0	0	0	1.49	-0.11	0.96	-0.57	0.6	-0.31	-2.16	-1.63	0.43	-0.31	-2.31	-1.61	-0.03	-1.21	-3.64	-6.21	-4.02	-4.72	-17.52	-22.1	-53.67	35.32	-43.38	-18.01	-3.52	-5.87	-9.18
1	1196	NASHUA	49	0.22	0.32	1989	0	180	NTILL			11	6.3	CORN	1	10	4	3	0	0	0	0	1.25	-0.05	1.45	-0.2	0.93	-0.1	0.55	-0.43	0.11	-0.33	-2.36	-1.35	0.32	-0.56	-1.21	-2.25	-4.07	-5.32	-16.75	-19.66	-52.64	31.33	-42.62	-16.14	-6.96	-11.88	-15.82
1	1197	NASHUA	50	0.22	0.32	1	0	180	NTILL	1.989
1	1198	NASHUA	50	0.22	0.32	1978	0	180	NTILL		2	11	9.7	CORN	1	10	4	3	0	0	0	0	0	0	0	0	0.23	-0.16	-0.9	-0.56	0.18	-0.16	-1.03	-0.55	0	-0.23	0	-0.75	-1.25	-2.06	-13.64	-6.16	-14.48	5.97	-31.04	-2.46	-4.88	-9.97	-18.98
1	1199	NASHUA	50	0.22	0.32	1979	0	0	NTILL			11	2.5	SOYBEAN	2	10	4	3	0	0	0	0	1.52	-0.29	-1.27	-2.63	1.3	-0.29	-1.51	-2.56	1.1	-0.29	-1.71	-2.49	0	-0.08	0	-0.69	-0.6	-1.21	-10.34	-9.91	-33.43	23.36	-48.14	-16.05	-10.66	-12.74	-34
1	1200	NASHUA	50	0.22	0.32	1980	0	180	NTILL			11	9.6	CORN	1	10	4	3	0	0	0	0	0.26	-0.11	0.47	-0.29	-0.01	-0.22	-0.98	-0.58	-0.06	-0.22	-1.11	-0.57	0.04	-0.23	-0.49	-0.6	-2.87	-2.76	-15	-6.35	-26.15	12.22	-32.04	-2.11	-8.14	-11.19	-16.05
1	1201	NASHUA	50	0.22	0.32	1981	0	0	NTILL			11	1.8	SOYBEAN	2	10	4	3	0	0	0	0	1.98	-0.03	1.84	-0.29	1.8	-0.02	1.78	-0.21	1.46	-0.05	0.71	-0.46	-0.01	-1.04	-6.78	-8.65	-4.59	-3.45	-27.77	-24.51	-37.03	25.74	-38.33	-12.51	-12.61	-14.19	-29.79
1	1202	NASHUA	50	0.22	0.32	1982	0	180	NTILL			11	7.7	CORN	1	10	4	3	0	0	0	0	-0.02	-0.12	-0.79	-0.31	-0.07	-0.12	-0.93	-0.3	-0.11	-0.12	-1.04	-0.3	-0.01	-0.17	-0.51	-0.4	-1.53	-1.42	-7.45	-3.22	-28.26	13.01	-35.09	-3.36	-7.35	-10.07	-14.44
1	1203	NASHUA	50	0.22	0.32	1983	0	0	NTILL			11	3	SOYBEAN	2	10	4	3	0	0	0	0	1.56	-0.07	0.95	-0.47	1.54	-0.03	1.54	-0.21	1.24	-0.06	0.62	-0.41	0.53	-0.41	-2.46	-2.82	-0.97	-1.4	-9.17	-9.09	-34.55	26	-37.43	-6.03	-12.1	-14.8	-33.21
1	1204	NASHUA	50	0.22	0.32	1984	0	180	NTILL			11	6.5	CORN	1	10	4	3	0	0	0	0	-0.07	-0.27	-0.69	-0.53	-0.11	-0.27	-0.82	-0.52	0.05	-0.15	-0.06	-0.29	0.09	-0.06	0.15	-0.11	-2.42	-2.28	-10.56	-4.03	-26.03	13.88	-25.76	0.43	-8.9	-12.99	-17.25
1	1205	NASHUA	50	0.22	0.32	1985	0	0	NTILL			11	2.3	SOYBEAN	2	10	4	3	0	0	0	0	1.37	-0.04	1.69	-0.22	0.77	-0.16	-1.18	-0.95	0.63	-0.16	-1.36	-0.93	-0.08	-0.95	-4.78	-5.35	-4.71	-5.12	-26.27	-24.06	-31.65	20.28	-29.3	-6.65	-9.24	-13.32	-21.63
1	1206	NASHUA	50	0.22	0.32	1986	0	180	NTILL			11	10.8	CORN	1	10	4	3	0	0	0	0	0	-0.14	-0.86	-0.33	-0.04	-0.14	-0.99	-0.32	-0.08	-0.14	-1.1	-0.32	-0.52	-0.82	-3.31	-1.81	-3.75	-4.11	-17.87	-7.63	-25.9	11.05	-26.98	-1.98	-4.87	-7.99	-9.53
1	1207	NASHUA	50	0.22	0.32	1987	0	0	NTILL			11	2.8	SOYBEAN	2	10	4	3	0	0	0	0	1.82	-0.04	1.79	-0.27	1.65	-0.03	1.65	-0.22	1.04	-0.4	-0.97	-2.9	-0.01	-0.98	-5.85	-6.88	-4.3	-4.27	-24.77	-25.43	-36.19	23.11	-36.36	-13.04	-10.21	-13.1	-23.28
1	1208	NASHUA	50	0.22	0.32	1988	0	180	NTILL		1.84	11	6.2	CORN	1	10	4	3	0	0	0	0	0.27	-0.04	0.65	-0.12	-0.1	-0.14	-1.42	-0.38	-0.13	-0.14	-1.51	-0.38	-0.32	-0.56	-2.45	-1.5	-2.5	-2.56	-13.54	-6.15	-25.96	15.08	-29.83	0.55	-1.99	-3.2	-6.29
1	1209	NASHUA	50	0.22	0.32	1989	0	0	NTILL			11	2.8	SOYBEAN	2	10	4	3	0	0	0	0	0.97	-0.02	1.26	-0.1	0.78	-0.05	0.57	-0.22	0.32	-0.15	-1.73	-0.73	0.41	-0.25	-0.8	-1.2	-2.16	-2.73	-14.37	-11.82	-29.05	17.35	-34.37	-7.43	-4.76	-7.46	-14.6
1	1210	NASHUA	51	0.22	0.32	1	0	180	NTILL	1.989
1	1211	NASHUA	51	0.22	0.32	1978	0	0	NTILL		2.04	11	2.9	SOYBEAN	2	10	4	3	0	0	0	0	0	0	0	0	1.27	-0.46	-1.36	-3.57	1.07	-0.46	-1.55	-3.44	0	-0.34	0	-2.46	-2.12	-2.62	-17.21	-17.53	-33.48	21.19	-41.65	-17.75	-11.27	-14.97	-29.89
1	1212	NASHUA	51	0.22	0.32	1979	0	180	NTILL			11	10.2	CORN	1	10	4	3	0	0	0	0	0.1	-0.3	-1.04	-0.88	0.04	-0.3	-1.21	-0.86	-0.01	-0.3	-1.35	-0.84	0	-0.08	0	-0.23	-1.22	-1.31	-8.24	-3.48	-26.56	14.66	-39.08	-0.48	-8.64	-12.73	-24.8
1	1213	NASHUA	51	0.22	0.32	1980	0	0	NTILL			11	2.6	SOYBEAN	2	10	4	3	0	0	0	0	1.61	-0.15	0.74	-1.05	1.07	-0.29	-1.33	-2.04	0.89	-0.29	-1.52	-1.99	0.93	-0.31	-0.65	-2.13	-3.07	-3.24	-18.95	-19.79	-38.33	22.23	-43.27	-19.31	-11.82	-14.78	-25.23
1	1214	NASHUA	51	0.22	0.32	1981	0	180	NTILL			11	10	CORN	1	10	4	3	0	0	0	0	0.43	-0.03	1.25	-0.08	0.4	-0.02	1.21	-0.06	0.26	-0.05	0.47	-0.13	-0.71	-0.98	-5.14	-2.69	-4.16	-3.51	-22.08	-8.1	-25.88	14.34	-28.6	0.43	-8.93	-12.34	-19.44
1	1215	NASHUA	51	0.22	0.32	1982	0	0	NTILL			11	2.6	SOYBEAN	2	10	4	3	0	0	0	0	1.24	-0.15	-1.05	-1.14	1.05	-0.15	-1.27	-1.13	0.87	-0.15	-1.46	-1.11	0.89	-0.2	-0.71	-1.5	-1.14	-1.59	-10.11	-11.05	-38.18	21.97	-48.69	-24.98	-9.45	-11.81	-22.34
1	1216	NASHUA	51	0.22	0.32	1983	0	180	NTILL			11	6.7	CORN	1	10	4	3	0	0	0	0	0.27	-0.06	0.63	-0.14	0.33	-0.03	1.03	-0.06	0.2	-0.05	0.41	-0.12	-0.23	-0.36	-1.76	-0.85	-1.31	-1.31	-6.89	-2.91	-25.25	16.28	-28.26	2.8	-8.93	-12.86	-22.45
1	1217	NASHUA	51	0.22	0.32	1984	0	0	NTILL			11	2.5	SOYBEAN	2	10	4	3	0	0	0	0	1.3	-0.32	-1.06	-2.21	1.09	-0.32	-1.31	-2.15	1.18	-0.19	-0.03	-1.24	1.13	-0.07	0.33	-0.47	-2.26	-2.42	-16.66	-14.85	-37.14	25.49	-42.18	-11.17	-12.44	-15.68	-33.21
1	1218	NASHUA	51	0.22	0.32	1985	0	180	NTILL			11	8.6	CORN	1	10	4	3	0	0	0	0	0.22	-0.04	0.84	-0.06	-0.2	-0.15	-0.91	-0.27	-0.23	-0.15	-1	-0.27	-0.8	-0.94	-3.22	-1.61	-5.29	-5.54	-18.01	-7.74	-27.5	14.43	-18.48	0.71	-8.38	-12.95	-12.24
1	1219	NASHUA	51	0.22	0.32	1986	0	0	NTILL			11	3.3	SOYBEAN	2	10	4	3	0	0	0	0	0.9	-0.17	-0.95	-0.94	0.75	-0.17	-1.14	-0.93	0.61	-0.17	-1.3	-0.92	-0.03	-0.93	-3.96	-5.02	-4.1	-4.33	-20.77	-20.03	-34.27	18.13	-33.25	-14.22	-6.77	-9.86	-13.68
1	1220	NASHUA	51	0.22	0.32	1987	0	180	NTILL			11	9.1	CORN	1	10	4	3	0	0	0	0	0.42	-0.03	1.25	-0.07	0.38	-0.02	1.16	-0.06	0.06	-0.33	-0.69	-0.86	-0.59	-0.85	-4.36	-2.13	-3.8	-4.13	-20.04	-8.6	-24.24	12.26	-26.58	-0.05	-5.83	-9.06	-13.29
1	1221	NASHUA	51	0.22	0.32	1988	0	0	NTILL		1.78	11	2	SOYBEAN	2	10	4	3	0	0	0	0	1.34	-0.05	0.98	-0.38	0.79	-0.15	-1.77	-1.14	0.65	-0.15	-1.92	-1.12	0.35	-0.59	-3.09	-4.36	-2.13	-2.51	-16.46	-16.78	-31.28	21.18	-38.04	-11.91	-3.81	-5.57	-13.65
1	1222	NASHUA	51	0.22	0.32	1989	0	180	NTILL			11	8.4	CORN	1	10	4	3	0	0	0	0	0.27	-0.02	0.91	-0.05	0.16	-0.04	0.37	-0.11	-0.18	-0.14	-1.5	-0.37	-0.06	-0.24	-0.73	-0.6	-2.35	-2.77	-12.5	-6.28	-25.15	12.97	-29.18	-1.37	-3.89	-6.54	-10.78
1	1223	KBS1	60	0.18	0.4	1	0	0	CTILL	0.91
1	1224	KBS1	60	0.18	0.4	1989	0	90	CTILL			6	7.91	CORN	1	10	4	1	0	0	0	0	0	0	0	0	0.22	-0.08	0.84	-0.49	0.19	-0.01	0.79	-0.06	0	-0.13	0	-0.75	-2.45	-0.29	-6.39	48.17	-0.04	-10.92	-0.29	-37.97	-0.01	-4.01	-0.14
1	1225	KBS1	60	0.18	0.4	1990	0	0	CTILL		0.81	9	2.84	SOYBEAN	2	10	4	1	0	0	0	0	1.38	-0.23	-0.8	-3.27	1.22	-0.14	-0.83	-1.91	1.25	-0.04	0.45	-0.48	0.62	-0.39	-3.38	-5.03	-88.2	68.34	-85.78	70.12	-1.19	-47.38	-2.49	-78	-0.51	-17.09	-1.39
1	1226	KBS1	60	0.18	0.4	1991	0	90	CTILL		0.85	4	8.33	CORN	1	10	4	1	0	0	0	0	0.31	-0.06	0.28	-0.18	0.31	-0.02	0.91	-0.07	0.24	-0.12	0.1	-0.36	0.08	-0.59	-2.5	-1.66	-20.05	-10.94	-42.72	32.59	-0.28	-17	-1.37	-35.61	-0.05	-3	-0.28
1	1227	KBS1	60	0.18	0.4	1992	0	0	CTILL		0.79	4	1.84	SOYBEAN	2	10	4	1	0	0	0	0	1.32	-0.09	0.46	-0.93	1.25	-0.05	1	-0.48	1.02	-0.09	-0.05	-0.95	0.77	-0.21	-1.34	-2.09	-76.26	59.63	-82.04	78.18	-1.06	-47.47	-2.77	-88.24	-0.34	-11.03	-1.1
1	1228	KBS1	60	0.18	0.4	1993	0	90	CTILL		0.87	7	7.08	CORN	1	10	4	1	0	0	0	0	0.26	-0.05	0.16	-0.18	0.26	-0.02	0.59	-0.08	0.24	-0.02	0.7	-0.07	0.17	-0.13	-0.3	-0.48	-17.63	-2.06	-42.66	39.47	-0.24	-16.53	-1.41	-37.68	-0.08	-4.18	-0.55
1	1229	KBS1	60	0.18	0.4	1994	0	0	CTILL		0.85	4	3.01	SOYBEAN	2	10	4	1	0	0	0	0	1.57	-0.07	0.78	-0.99	1.18	-0.15	-1.1	-2.01	1.02	-0.15	-1.28	-1.92	0.83	-0.27	-1.77	-3.48	-88.12	69.11	-87.35	67.32	-1.2	-44.86	-2.57	-82.92	-0.53	-15.25	-1.37
1	1230	KBS1	60	0.18	0.4	1995	0	90	CTILL		0.8	8	3.3	WHEAT	3	8	4	1	0	0	0	0	0.32	-0.24	-0.41	-1	0.31	-0.03	0.23	-0.13	0.28	-0.03	0.33	-0.11	0.15	-0.41	-1.52	-1.68	0	-0.87	-3.54	-3.33	-0.64	-3.37	-11.43	-9.89	-0.39	-2.12	-5.01
1	1231	KBS1	60	0.18	0.4	1996	0	90	CTILL		0.83	3	3.2	CORN	1	10	4	1	0	0	0	0	1.52	-0.03	0.47	-0.01	1.36	-0.01	0.43	-0.01	1.17	-0.02	0.35	-0.01	0.9	-0.08	0.22	-0.04	-94.88	82.28	-8.28	11.86	-1.21	-45.74	-0.29	-7.82	-0.47	-13.34	-0.15
1	1232	KBS1	60	0.18	0.4	1997	0	0	CTILL		0.86	4	1.51	SOYBEAN	2	10	4	1	0	0	0	0	1.54	-0.08	0.42	-0.65	1.21	-0.13	-1.04	-1.02	1.23	-0.07	0.25	-0.55	0.77	-0.44	-2.32	-3.44	-92.22	64.05	-89.38	83.8	-1.14	-54.95	-2.26	-64.5	-0.54	-20.11	-1.88
1	1233	KBS1	60	0.18	0.4	1998	0	90	CTILL		0.79	4	3.01	WHEAT	3	8	4	1	0	0	0	0	0.3	-0.09	-0.22	-0.34	0.27	-0.06	-0.14	-0.23	0.19	-0.27	-1.01	-1.06	0.13	-0.38	-1.57	-1.45	-0.27	-2.29	-8.05	-7.89	-1.02	-5.83	-13.89	-12.19	-0.92	-5.01	-6.04
1	1234	KBS1	60	0.18	0.4	1999	0	90	CTILL		1.07	4	4.01	CORN	1	10	4	1	0	0	0	0	1.33	-0.23	0.16	-0.19	1.23	-0.06	0.17	-0.05	1.12	-0.14	0.17	-0.11	0.93	-0.15	0.11	-0.11	-109.62	92.06	-8.35	10.68	-1.49	-47.79	-0.3	-9.32	-0.56	-14.9	-0.12
1	1235	KBS1	60	0.18	0.4	2000	0	0	CTILL		0.87	4	2.66	SOYBEAN	2	10	4	1	0	0	0	0	1.53	-0.11	0.16	-0.94	1.53	-0.04	1.51	-0.34	1.18	-0.26	-0.37	-2.09	-0.05	-1.48	-9.56	-11.4	-92.48	59.21	-94.07	83.1	-1.35	-60.83	-3.33	-106.97	-0.45	-14.6	-1.11
1	1236	KBS1	60	0.18	0.4	2001	0	90	CTILL			4	4.2	WHEAT	3	8	4	1	0	0	0	0	0.28	-0.3	-0.41	-1.03	0.28	-0.06	0.28	-0.21	0.23	-0.05	0	-0.15	0.18	-0.26	-0.56	-0.87	-0.29	-2.55	-8.13	-7.53	-0.82	-5.04	-11.49	-9.27	-0.91	-5.27	-6.44
1	1237	KBS2	61	0.18	0.4	1	0	0	CTILL	1
1	1238	KBS2	61	0.18	0.4	1989	0	90	CTILL			6	8.11	CORN	1	10	4	1	0	0	0	0	0	0	0	0	0.22	-0.08	0.84	-0.49	0.19	-0.01	0.79	-0.06	0.16	-0.13	0.47	-0.75	0	-0.6	0	-3.32	-0.08	-2.24	-2.65	-7.82	-0.13	-3.01	-1.92
1	1239	KBS2	61	0.18	0.4	1990	0	0	CTILL		0.91	9	2.97	SOYBEAN	2	10	4	1	0	0	0	0	-0.26	-0.3	-3.84	-5.05	-0.26	-0.18	-3.51	-2.95	-0.06	-0.05	-1.6	-0.74	-0.61	-0.5	-6.05	-7.82	-2.5	-1.87	-19.68	-25.99	-4.95	-3.59	-29.76	-36.42	-9.84	-7.32	-34.83
1	1240	KBS2	61	0.18	0.4	1991	0	90	CTILL		0.96	4	8.03	CORN	1	10	4	1	0	0	0	0	0.09	-0.05	0.18	-0.16	0.23	-0.02	0.79	-0.07	0.05	-0.1	0.03	-0.33	-0.49	-0.48	-2.33	-1.46	-2.71	-2.05	-10.59	-5.28	-6.19	-4.66	-16.56	-7.24	-3.92	-2.92	-5.83
1	1241	KBS2	61	0.18	0.4	1992	0	0	CTILL		0.9	4	2.22	SOYBEAN	2	10	4	1	0	0	0	0	-0.25	-0.11	-2.24	-0.91	-0.1	-0.06	-1.22	-0.47	-0.28	-0.11	-2.26	-0.94	-0.52	-0.25	-3.54	-2.05	-2.21	-1.2	-12.77	-9.28	-7.43	-4.18	-33.67	-24.37	-10.13	-5.66	-28.3
1	1242	KBS2	61	0.18	0.4	1993	0	90	NTILL		0.95	7	7.09	CORN	1	10	4	3	0	0	0	0	-0.02	-0.05	0.03	-0.17	0.12	-0.02	0.49	-0.08	0.16	-0.02	0.62	-0.07	-0.13	-0.14	-0.39	-0.46	-1.82	-1.05	-5.86	-3.19	-6.51	-3.69	-16.66	-8.13	-8.91	-4.92	-13.02
1	1243	KBS2	61	0.18	0.4	1994	0	0	NTILL		0.93	4	2.99	SOYBEAN	2	10	4	3	0	0	0	0	-0.19	-0.09	-1.73	-0.97	-0.59	-0.19	-3.72	-1.95	-0.61	-0.19	-3.62	-1.86	-0.7	-0.35	-3.91	-3.36	-4.36	-2.01	-20.17	-17.33	-7.98	-3.66	-28.6	-23.02	-16.33	-7.36	-34.93
1	1244	KBS2	61	0.18	0.4	1995	0	90	NTILL		0.95	8	3.59	WHEAT	3	8	4	3	0	0	0	0	-0.07	-0.33	-0.5	-0.99	0.15	-0.04	0.15	-0.13	0.18	-0.04	0.27	-0.11	-0.46	-0.56	-1.51	-1.59	-1.21	-1.14	-3.4	-3.1	-4.85	-4.25	-10.81	-9.16	-3.39	-2.91	-5.3
1	1245	KBS2	61	0.18	0.4	1996	0	90	NTILL		0.97	3	3.14	CORN	1	10	4	3	0	0	0	0	1.42	-0.04	0.45	-0.02	1.28	-0.02	0.41	-0.01	1.08	-0.03	0.34	-0.01	0.75	-0.11	0.2	-0.05	-1.54	-0.97	-0.87	-0.39	-7.29	-3.14	-2.6	-0.95	-14.02	-5.74	-3.24
1	1246	KBS2	61	0.18	0.4	1997	0	0	NTILL		0.96	4	2.51	SOYBEAN	2	10	4	3	0	0	0	0	-0.42	-0.07	-2.41	-0.65	-0.78	-0.11	-3.86	-1	-0.37	-0.06	-1.98	-0.55	-1.06	-0.37	-4.76	-3.37	-3.21	-1.26	-12.84	-10.62	-6.42	-2.44	-21.85	-17.08	-18.5	-7.03	-42.49
1	1247	KBS2	61	0.18	0.4	1998	0	90	NTILL		0.96	4	3.63	WHEAT	3	8	4	3	0	0	0	0	-0.09	-0.12	-0.32	-0.32	-0.06	-0.08	-0.23	-0.22	-0.42	-0.36	-1.03	-0.98	-0.67	-0.5	-1.54	-1.31	-3.43	-2.67	-6.9	-6.47	-9.38	-7.22	-13.35	-11.38	-8.83	-6.64	-6.71
1	1248	KBS2	61	0.18	0.4	1999	0	90	NTILL		1.11	4	6.59	CORN	1	10	4	3	0	0	0	0	0.91	-0.31	0.13	-0.22	0.9	-0.09	0.14	-0.06	0.86	-0.19	0.15	-0.13	0.66	-0.21	0.09	-0.13	-4.1	-1.76	-1.74	-1.02	-11.14	-4.1	-2.97	-1.64	-17.08	-6.01	-2.72
1	1249	KBS2	61	0.18	0.4	2000	0	0	NTILL		0.94	4	3.03	SOYBEAN	2	10	4	3	0	0	0	0	-0.5	-0.09	-2.77	-0.94	-0.07	-0.03	-0.77	-0.34	-0.53	-0.2	-2.73	-2.06	-2.92	-1.1	-12.64	-10.69	-4.17	-1.5	-16.01	-12.8	-13.41	-4.7	-39.78	-29.69	-16.97	-6.02	-29.94
1	1250	KBS2	61	0.18	0.4	2001	0	90	NTILL			4	3.73	WHEAT	3	8	4	3	0	0	0	0	-0.27	-0.42	-0.54	-1	0.09	-0.09	0.17	-0.21	-0.04	-0.06	-0.09	-0.15	-0.31	-0.35	-0.62	-0.83	-3.81	-2.87	-7	-6.25	-8.31	-6.01	-11.12	-8.79	-9.47	-6.81	-7.25
1	1251	RODALE	62	0.3	0.17	1	0	150	CTILL	2.245
1	1252	RODALE	62	0.3	0.17	1981	0	150	CTILL			10	2.007	CORN	1	10	4	1	0	0	0	0	0	0	0	0	0	-0.03	0	-0.06	-0.35	-0.29	-0.29	-0.53	-0.89	-0.84	-0.66	-1.5	-125.06	81.78	-11.8	6.07	-2.46	-62.95	-0.41	-15.1	-0.55	-16.64	-0.09
1	1253	RODALE	62	0.3	0.17	1982	0	150	CTILL			11	8.07	CORN	1	10	4	1	0	0	0	0	1.64	-0.14	-0.28	-1	1.38	-0.15	-0.92	-1.1	1.28	-0.12	-0.5	-0.88	0.52	-0.82	-4.96	-5.81	-102.6	67.11	-93.9	78.37	-2.27	-74.03	-3.76	-118.89	-0.42	-13.67	-0.75
1	1254	RODALE	62	0.3	0.17	1983	0	0	CTILL			11	2.458	SOYBEAN	2	11	4	1	0	0	0	0	0.97	-1.02	-4.69	-7.3	1.52	-0.12	-0.09	-0.82	1.2	-0.16	-1	-1.04	-0.19	-0.94	-7.82	-6.09	-2.39	-2.4	-16.53	-13.78	-103.6	52.84	-59.59	23	-2.3	-62.06	-2.08
1	1255	RODALE	62	0.3	0.17	1984	0	150	CTILL			11	8.188	CORN	1	10	4	1	0	0	0	0	0.28	-0.07	0.15	-0.21	0.27	-0.03	0.67	-0.09	0.12	-0.43	-2.62	-1.24	0.14	-0.14	-1.28	-0.39	-17.2	-14.71	-44.74	32.56	-0.36	-15.7	-1.49	-31.83	-0.07	-5.8	-0.41
1	1256	RODALE	62	0.3	0.17	1985	0	0	CTILL			11	2.883	SOYBEAN	2	11	4	1	0	0	0	0	1.11	-0.52	-4.37	-5.4	1.9	-0.04	1.4	-0.38	1.3	-0.15	-1.01	-1.44	-0.3	-1.1	-8.61	-10.15	-3.11	-2.66	-19.29	-20	-109.55	73.91	-58.74	19.34	-2.37	-55.82	-1.82
1	1257	RODALE	62	0.3	0.17	1986	0	150	CTILL			11	8.883	CORN	1	10	4	1	0	0	0	0	0.42	-0.06	0.07	-0.31	0.37	-0.06	-0.11	-0.3	0.34	-0.05	0.06	-0.24	-0.04	-0.97	-7.19	-4.32	-24.11	-1.64	-56.87	41.24	-0.51	-19.83	-1.93	-48.09	-0.07	-3.78	-0.39
1	1258	RODALE	62	0.3	0.17	1987	0	150	CTILL			11	6.915	CORN	1	10	4	1	0	0	0	0	1.49	-0.13	-1.95	-1.58	1.64	-0.05	0.45	-0.69	1.37	-0.07	-0.29	-0.84	-0.35	-1.07	-10.95	-12.67	-104.8	82.84	-88.31	63.18	-2.28	-61.55	-3.23	-100.7	-0.5	-15.11	-0.8
1	1259	RODALE	62	0.3	0.17	1988	0	0	CTILL			11	2.844	SOYBEAN	2	11	4	1	0	0	0	0	1.51	-0.49	-2.57	-4.33	1.96	-0.04	1.59	-0.34	1.46	-0.11	-0.44	-0.93	-0.03	-1.24	-8.36	-10.06	-2.27	-3.05	-18.25	-21.1	-114.89	66.88	-73.98	23.03	-2.29	-56.9	-1.91
1	1260	RODALE	62	0.3	0.17	1989	0	150	CTILL			11	6.922	CORN	1	10	4	1	0	0	0	0	0.29	-0.28	-0.53	-0.83	0.23	-0.3	-1.15	-0.87	0.23	-0.09	-0.41	-0.25	0.04	-0.7	-3.9	-1.88	-19.18	-14.94	-44.27	33.73	-0.4	-15.64	-1.55	-32.99	-0.08	-5.24	-0.41
1	1261	RODALE	62	0.3	0.17	1990	0	0	CTILL			10	2.623	SOYBEAN	2	11	4	1	0	0	0	0	2.26	-0.02	2.11	-0.26	1.03	-0.19	-4.19	-2.25	0.88	-0.38	-3.76	-4.27	-0.58	-1.18	-10.3	-12.36	-3.63	-2.74	-21.5	-23.04	-111.19	83.01	-58.15	29.68	-2.44	-60.84	-2.04
1	1262	RODALE	62	0.3	0.17	1991	0	150	CTILL		2.065	6	7.267	CORN	1	10	4	1	0	0	0	0	0.26	-0.2	-3.11	-0.8	0.36	-0.06	0.09	-0.24	0.21	-0.43	-2.4	-1.66	-0.07	-0.9	-6.82	-3.25	-23.11	-5.59	-49.17	32.67	-0.5	-18.69	-1.73	-42.74	-0.03	-1.62	-0.13
1	1263	RODALE	62	0.3	0.17	1992	0	150	CTILL			11	8.116	CORN	1	10	4	1	0	0	0	0	1.32	-0.17	-2.94	-2.13	1.37	-0.09	-1.08	-1.1	1.06	-0.14	-2.16	-1.69	0.55	-0.28	-4.7	-3.17	-101.06	78.71	-90.33	70.1	-2.18	-55.96	-3.37	-97.72	-0.43	-13.82	-0.84
1	1264	RODALE	63	0.3	0.17	1	0	150	CTILL	2.165
1	1265	RODALE	63	0.3	0.17	1981	0	150	CTILL			10	2.146	CORN	1	10	4	1	0	0	0	0	0	0	0	0	0	-0.03	0	-0.06	-0.35	-0.29	-0.29	-0.53	-0.89	-0.84	-0.66	-1.5	-125.06	81.78	-11.8	6.07	-2.46	-62.95	-0.41	-15.1	-0.55	-16.64	-0.09
1	1266	RODALE	63	0.3	0.17	1982	0	0	CTILL			11	2.5	SOYBEAN	2	11	4	1	0	0	0	0	1.64	-0.14	-0.28	-1	1.38	-0.15	-0.92	-1.1	1.28	-0.12	-0.5	-0.88	0	-0.82	0	-5.81	-1.61	-2.63	-17.65	-16.58	-101.43	44.28	-78.34	17.85	-2.15	-51.93	-2.25
1	1267	RODALE	63	0.3	0.17	1983	0	150	CTILL			11	5.363	CORN	1	10	4	1	0	0	0	0	0.23	-0.72	-3.84	-2.7	0.34	-0.08	-0.18	-0.28	0.27	-0.1	-0.86	-0.36	-0.03	-0.69	-6.25	-2.31	-22.74	-0.42	-50.2	41.12	-0.48	-22.68	-1.76	-42.69	-0.1	-6.34	-0.49
1	1268	RODALE	63	0.3	0.17	1984	0	150	CTILL			11	7.883	CORN	1	10	4	1	0	0	0	0	1.7	-0.07	0.75	-0.69	1.65	-0.03	1.68	-0.3	0.77	-0.37	-4.12	-3.73	0.88	-0.13	-1.99	-1.25	-96.71	74.71	-89.18	70.33	-2.06	-46.35	-3.28	-83.33	-0.45	-17.11	-0.92
1	1269	RODALE	63	0.3	0.17	1985	0	0	CTILL			11	3.098	SOYBEAN	2	11	4	1	0	0	0	0	1.08	-0.78	-3.56	-4.4	1.85	-0.06	1.52	-0.3	1.27	-0.22	-0.66	-1.17	-0.3	-1.63	-7.55	-8.31	-3.06	-3.98	-17.29	-16.41	-106.54	53.87	-52.27	20.84	-2.3	-57.99	-1.68
1	1270	RODALE	63	0.3	0.17	1986	0	150	CTILL			11	8.808	CORN	1	10	4	1	0	0	0	0	0.41	-0.07	0.07	-0.29	0.36	-0.07	-0.1	-0.29	0.33	-0.05	0.06	-0.23	-0.04	-1.01	-7.01	-4.15	-23.34	-3.5	-55	39.86	-0.49	-19.86	-1.87	-46.24	-0.07	-3.8	-0.38
1	1271	RODALE	63	0.3	0.17	1987	0	0	CTILL			11	3.083	SOYBEAN	2	11	4	1	0	0	0	0	1.49	-0.12	-1.95	-1.58	1.63	-0.05	0.45	-0.69	1.37	-0.07	-0.29	-0.84	-0.35	-1.07	-10.94	-12.62	-2.78	-2.23	-22.42	-21.65	-102.15	69.01	-67.52	22.09	-2.25	-53.66	-2.18
1	1272	RODALE	63	0.3	0.17	1988	0	150	CTILL			11	5.502	CORN	1	10	4	1	0	0	0	0	0.29	-0.29	-1.75	-1.28	0.36	-0.02	0.85	-0.09	0.27	-0.06	-0.34	-0.26	-0.01	-0.84	-5.97	-3.34	-20.82	-4.96	-50.31	39.42	-0.45	-16.67	-1.86	-43.49	-0.05	-2.78	-0.27
1	1273	RODALE	63	0.3	0.17	1989	0	150	CTILL			11	6.129	CORN	1	10	4	1	0	0	0	0	1.74	-0.25	-0.89	-3.26	1.38	-0.27	-2.09	-3.37	1.38	-0.08	-0.75	-1.01	0.35	-0.55	-6.74	-6.62	-111	88.09	-96.15	75.07	-2.4	-55.33	-3.6	-96.42	-0.55	-18.15	-0.99
1	1274	RODALE	63	0.3	0.17	1990	0	0	CTILL		2.183	10	2.825	SOYBEAN	2	11	4	1	0	0	0	0	2.18	-0.03	2.14	-0.22	0.98	-0.29	-3.79	-1.97	0.84	-0.57	-3.41	-3.74	-0.57	-1.81	-9.63	-10.86	-3.54	-4.22	-20.28	-20.26	-108	63.44	-54.36	29.95	-2.36	-63.47	-1.93
1	1275	RODALE	63	0.3	0.17	1991	0	150	CTILL		1.893	6	6.896	CORN	1	10	4	1	0	0	0	0	0.26	-0.2	-3.05	-0.78	0.36	-0.06	0.09	-0.24	0.2	-0.45	-2.35	-1.62	-0.07	-0.94	-6.7	-3.16	-22.62	-7.45	-48.09	31.97	-0.49	-18.88	-1.69	-41.65	-0.03	-1.62	-0.13
1	1276	RODALE	63	0.3	0.17	1992	0	0	CTILL			11	2.767	SOYBEAN	2	11	4	1	0	0	0	0	1.33	-0.18	-2.75	-2.06	1.38	-0.09	-0.97	-1.07	1.07	-0.14	-2.02	-1.64	0.55	-0.28	-4.5	-3.08	-1.93	-2.03	-18.42	-19.84	-99.52	69.76	-70.92	29.41	-2.14	-51.44	-2.26
1	1277	RODALE	64	0.3	0.17	1	0	150	CTILL	1.992
1	1278	RODALE	64	0.3	0.17	1981	0	0	CTILL			10	1.542	SOYBEAN	2	11	4	1	0	0	0	0	0	0	0	0	0	-0.03	0	-0.06	-0.35	-0.29	-0.29	-0.53	-0.89	-0.84	-0.66	-1.5	-5.91	-3.71	-3.68	-5.45	-119.73	68.44	-8.36	1.15	-2.35	-56.74	-0.24
1	1279	RODALE	64	0.3	0.17	1982	0	150	CTILL			11	7.255	CORN	1	10	4	1	0	0	0	0	0.32	-0.09	-0.26	-0.29	0.27	-0.1	-0.6	-0.32	0.25	-0.08	-0.36	-0.26	0	-0.59	0	-1.9	-20.01	-8.13	-50.85	41.1	-0.43	-21.91	-1.91	-48.73	-0.08	-4.4	-0.38
1	1280	RODALE	64	0.3	0.17	1983	0	150	CTILL			11	5	CORN	1	10	4	1	0	0	0	0	0.97	-0.62	-4.67	-6.98	1.49	-0.07	-0.08	-0.78	1.19	-0.09	-1	-0.99	-0.15	-0.58	-7.81	-5.83	-101.24	87.12	-74.44	61.99	-2.18	-60.96	-2.76	-84.6	-0.5	-16.17	-0.79
1	1281	RODALE	64	0.3	0.17	1984	0	0	CTILL			11	3.069	SOYBEAN	2	11	4	1	0	0	0	0	1.68	-0.1	0.74	-0.69	1.64	-0.05	1.68	-0.3	0.74	-0.56	-4.11	-3.73	0.87	-0.19	-1.99	-1.24	-2	-3.09	-19.93	-18.08	-96.43	53.05	-70.73	32.76	-2.11	-60.05	-2.4
1	1282	RODALE	64	0.3	0.17	1985	0	150	CTILL			11	7.214	CORN	1	10	4	1	0	0	0	0	0.22	-0.52	-3.79	-1.92	0.37	-0.03	0.68	-0.12	0.26	-0.14	-1.02	-0.48	-0.08	-1.2	-7.34	-3.89	-21.72	-8.57	-49.36	35.2	-0.47	-18.26	-1.76	-41.73	-0.09	-4.44	-0.34
1	1283	RODALE	64	0.3	0.17	1986	0	0	CTILL			11	2.426	SOYBEAN	2	11	4	1	0	0	0	0	1.96	-0.07	0.55	-0.79	1.72	-0.07	0.27	-0.77	1.57	-0.06	0.39	-0.64	-0.09	-0.86	-7.75	-9.38	-2.99	-2.1	-19.48	-19.24	-110.91	78.96	-61.9	21.25	-2.36	-55.91	-1.94
1	1284	RODALE	64	0.3	0.17	1987	0	150	CTILL			11	7.358	CORN	1	10	4	1	0	0	0	0	0.32	-0.12	-1.52	-0.54	0.35	-0.05	0.16	-0.22	0.29	-0.06	-0.33	-0.28	-0.11	-1.22	-8.66	-5.05	-21.97	-4.47	-53.5	37.53	-0.47	-18.76	-1.8	-44.84	-0.1	-4.84	-0.44
1	1285	RODALE	64	0.3	0.17	1988	0	150	CTILL			11	4.505	CORN	1	10	4	1	0	0	0	0	1.52	-0.33	-2.57	-4.3	1.96	-0.03	1.59	-0.34	1.46	-0.07	-0.44	-0.93	0	-0.83	-8.36	-10.01	-114.58	92.79	-90.25	70.16	-2.55	-65.63	-3.55	-105.95	-0.32	-10.75	-0.54
1	1286	RODALE	64	0.3	0.17	1989	0	0	CTILL			11	2.67	SOYBEAN	2	11	4	1	0	0	0	0	1.69	-0.41	-0.88	-3.13	1.33	-0.43	-2.08	-3.24	1.34	-0.13	-0.74	-0.97	0.32	-0.9	-6.69	-6.37	-2.06	-3.39	-19.54	-20.97	-108.68	62.81	-77.61	34.65	-2.4	-65.49	-2.58
1	1287	RODALE	64	0.3	0.17	1990	0	150	CTILL		2.081	10	8.365	CORN	1	10	4	1	0	0	0	0	0.45	-0.02	1.19	-0.08	0.21	-0.2	-3.43	-0.79	0.17	-0.41	-3.2	-1.54	-0.14	-1.41	-8.68	-4.77	-22.57	-8.91	-49.94	33.58	-0.47	-15.92	-1.61	-34.28	-0.09	-5.06	-0.42
1	1288	RODALE	64	0.3	0.17	1991	0	0	CTILL		1.753	6	2.926	SOYBEAN	2	11	4	1	0	0	0	0	1.24	-0.19	-2.82	-1.8	1.71	-0.07	0.66	-0.6	0.97	-0.42	-2.26	-3.79	-0.25	-0.83	-7.11	-6.96	-3.68	-2.79	-19.12	-19.09	-105.3	69.36	-48.79	14.62	-1.95	-40.94	-1.1
1	1289	RODALE	64	0.3	0.17	1992	0	150	CTILL			11	8.997	CORN	1	10	4	1	0	0	0	0	0.3	-0.19	-2.07	-0.74	0.31	-0.1	-0.77	-0.37	0.24	-0.16	-1.48	-0.58	0.12	-0.31	-3.26	-1.13	-22.68	-7.33	-54	41.74	-0.48	-18.48	-1.91	-44.75	-0.09	-4.6	-0.46
[truncated: 34 more columns]

## Sheet: readme
MODE
INDICATOR
LOCATION	Location
SITE	Site ID number
TCLAY	Clay fraction
TSAND	Sand fraction
YEAR
OM	Organic matter addtion (Mg dry matter ha-1)
FERT	N fertilization (kg N ha-1)
TILL	Tillage
INITIALC	Initial observed C levels
SOC	Obseverd soil organic C levels
SAMPLEMONTH	Sampling month to measure SOC
YIELD	Crop yield (Mg ha-1)
CROP	Crop type
CINPUTTYPE1	Corn=1, Soyean=2, Wheat=3
CINPUTMONTH1	Harvesting month
MIXINGMONTH1	Tillage month
MIXINGTYPE1	CT=1, NT=3
CINPUTTYPE2	Manure=1
CINPUTMONTH2	Manure-adding month
MIXINGMONTH2	Manure-mixing month
MIXINGTYPE2	CT=1, NT=3
SFSTRCINPUT1-12	Surface structural residue input (kg C ha-1) from Jan to Dec. Derived from CENTURY-modeled inputs
STRCINPUT1-12	Structural residue input (kg C ha-1) from Jan to Dec. Derived from CENTURY-modeled inputs
SFMETCINPUT1-12	Surface metabolic residue input (kg C ha-1) from Jan to Dec. Derived from CENTURY-modeled inputs
METCINPUT1-12	Metabolic residue input (kg C ha-1) from Jan to Dec. Derived from CENTURY-modeled inputs
defac1-12	decomposition factor for Jan to Dec
erosion	Erosion (kg ha-1)
